# Supplementary material for: Significant non-existence of sequences in genomes and proteomes
Source: Nucleic Acids Res. 2021 Mar 10;49(6):3139–55. doi: 10.1093/nar/gkab139 (PMC8034619; doi:10.1093/nar/gkab139)
Supplement: gkab139_Supplemental_Files [file gkab139_supplemental_files.zip]

Archive with 8 entries (8 files):
- Supplementary_Material.docx
- Supplementary_Spreadsheet_1.xlsx
- Supplementary_Spreadsheet_2.xlsx
- Supplementary_Spreadsheet_3.xlsx
- Supplementary_Spreadsheet_4.xlsx
- Supplementary_Spreadsheet_5.xlsx
- Supplementary_Spreadsheet_6.xlsx
- Supplementary_Spreadsheet_7.xlsx
