# Supplementary material for: Significant non-existence of sequences in genomes and proteomes
Source: Nucleic Acids Res. 2021 Mar 10;49(6):3139–55. doi: 10.1093/nar/gkab139 (PMC8034619; doi:10.1093/nar/gkab139)
Supplement: gkab139_Supplemental_Files [file gkab139_supplemental_files.zip › Supplementary_Spreadsheet_1.xlsx]

## Sheet: predicted_harmful_mutations
UniProt ID	Gene Name	MAW-making mutation	Mutation Assessor	PolyPhen2	Absent motif	Total nullomers in the protein	Involvement in disease
A1KZ92	PXDNL	G1103E	high	probably damaging	ELFGV	ELFGV, LVVPR
O14646	CHD1	H617R	high	probably damaging	VDEAR	LVVPR, PTILA, VDEAR
O14647	CHD2	H620R	high	probably damaging	VDEAR	VDEAR
O14802	POLR3A	G1066V	high	probably damaging	LVVPR	EQAVP, LVVPR, PTILA
O15069	NACAD	G1522R	high	probably damaging	VDEAR	VDEAR
O15229	KMO	Y37D	high	probably damaging	VDEAR	VDEAR
O15553	MEFV	H378D	high	probably damaging	DLKQV	DLKQV
O43196	MSH5	Y601D	high	probably damaging	DLKQV	DLKQV
O60231	DHX16	H523R	high	probably damaging	VDEAR	ATPAD, VDEAR
O60259	KLK8	G224V	high	probably damaging	ALQVI	ALQVI
O60264	SMARCA5	E614A	high	probably damaging	TVAER	ATPAD, TVAER
O60721	SLC24A1	L975P	high	probably damaging	PTILA	ALQVI, PTILA
O75147	OBSL1	P521T	high	probably damaging	PTILA	NGLGV, PTILA, TVAER
O75691	UTP20	F19V	high	probably damaging	TVAER	AKITL, ATPAD, ELFGV, EQAVP, TVAER, TVIEL, VDEAR
O75792	RNASEH2A	G37R	high	probably damaging	VDEAR	VDEAR
O94762	RECQL5	H160R	high	probably damaging	VDEAR	VDEAR
O94921	CDK14	K164Q	high	probably damaging	ALQVI	ALQVI
O95394	PGM3	D466V	high	probably damaging	TVAER	TVAER	https://www.cbioportal.org/patient?studyId=lihc_tcga_pan_can_atlas_2018&caseId=TCGA-HP-A5N0
O95602	POLR1A	P306R	high	probably damaging	LVVPR	AKITL, ALQVI, LVVPR
O95757	HSPA4L	D150V	high	probably damaging	TVAER	TVAER
O95918	OR2H2	L209R	high	probably damaging	LVVPR	LVVPR
O95932	TGM6	R33P	high	probably damaging	LVVPR	ELFGV, LVVPR
P02452	COL1A1	G662A	high	probably damaging	EQAVP	EQAVP, TVIEL
P02458	COL2A1	G696V	high	probably damaging	LVVPR	LVVPR, PTILA, TVIEL
P05121	SERPINE1	L128Q	high	probably damaging	DLKQV	DLKQV
P05165	PCCA	A322P	high	probably damaging	EQAVP	EQAVP
P06241	FYN	C246R	high	probably damaging	LVVPR	LVVPR
P06733	ENO1	W365L	high	probably damaging	NGLGV	NGLGV
P06865	HEXA	A479T	high	probably damaging	TVAER	TVAER
P06899	H2BC11	V45D	high	probably damaging	DLKQV	DLKQV
P07900	HSP90AA1	F342V	high	probably damaging	LVVPR	LVVPR
P09104	ENO2	G418V	high	probably damaging	VDEAR	NGLGV, VDEAR
P09104	ENO2	W365L	high	probably damaging	NGLGV	NGLGV, VDEAR
P09110	ACAA1	R385L	high	probably damaging	ALQVI	ALQVI, TVAER
P09923	ALPI	D61N	high	probably damaging	NGLGV	NGLGV	https://www.cbioportal.org/patient?studyId=metastatic_solid_tumors_mich_2017&caseId=MO_1160
P11182	DBT	V177D	high	probably damaging	ATPAD	ATPAD
P12882	MYH1	K1030T	high	probably damaging	AKITL	AKITL, EQAVP
P12955	PEPD	F96V	high	probably damaging	LVVPR	LVVPR
P13646	KRT13	T352R	high	probably damaging	TVAER	TVAER
P13929	ENO3	W365L	high	probably damaging	NGLGV	NGLGV
P16444	DPEP1	R205G	high	probably damaging	NGLGV	NGLGV
P20701	ITGAL	C465F	high	probably damaging	ELFGV	ELFGV
P21980	TGM2	R34P	high	probably damaging	LVVPR	LVVPR	https://www.cbioportal.org/patient?studyId=luad_tcga_pan_can_atlas_2018&caseId=TCGA-55-8507
P22033	MMUT	G207A	high	probably damaging	EQAVP	ELFGV, EQAVP
P24928	POLR2A	G1120V	high	probably damaging	LVVPR	ATPAD, LVVPR
P25705	ATP5F1A	P368Q	high	probably damaging	ALQVI	ALQVI
P26045	PTPN3	S538P	high	probably damaging	LVVPR	LVVPR, NGLGV
P27144	AK4	P180T	high	probably damaging	TVIEL	TVIEL
P28332	ADH6	G68A	high	probably damaging	PTILA	PTILA
P28340	POLD1	P589L	high	probably damaging	TVIEL	TVIEL
P28370	SMARCA1	E629A	high	probably damaging	TVAER	TVAER
P30038	ALDH4A1	L413P	high	probably damaging	PTILA	PTILA
P30044	PRDX5	V88E	high	probably damaging	ELFGV	ELFGV
P31327	CPS1	A742T	high	probably damaging	AKITL	AKITL
P31930	UQCRC1	R58G	high	probably damaging	NGLGV	ALQVI, EQAVP, NGLGV
P32248	CCR7	V79G	high	probably damaging	NGLGV	ALQVI, NGLGV
P32926	DSG3	S75L	high	probably damaging	AKITL	AKITL, ATPAD	https://www.cbioportal.org/patient?studyId=mel_tsam_liang_2017&sampleId=145041-1T-25a
P33778	HIST1H2BB	V45D	high	probably damaging	DLKQV	DLKQV
P34932	HSPA4	D150V	high	probably damaging	TVAER	TVAER
P34981	TRHR	A111E	high	probably damaging	INESS	INESS, LVVPR, PTILA, TVIEL
P35555	FBN1	C926G	high	probably damaging	NGLGV	NGLGV
P35556	FBN2	C1547G	high	probably damaging	NGLGV	INESS, NGLGV
P35556	FBN2	C1204S	high	probably damaging	INESS	INESS, NGLGV
P35968	KDR	G345A	high	probably damaging	TVAER	TVAER
P36544	CHRNA7	V314E	high	probably damaging	TVIEL	TVIEL
P38606	ATP6V1A	D505A	high	probably damaging	AKITL	AKITL
P39023	RPL3	K193R	high	probably damaging	TVAER	EQAVP, TVAER
P40198	CEACAM3	T121A	high	probably damaging	ALQVI	ALQVI
P40937	RFC5	S68P	high	probably damaging	PTILA	LVVPR, PTILA
P42025	ACTR1B	S18L	high	probably damaging	NGLGV	NGLGV	https://www.cbioportal.org/patient?studyId=ucec_tcga_pan_can_atlas_2018&caseId=TCGA-EO-A22X
P42680	TEC	G379E	high	probably damaging	ELFGV	ELFGV
P43681	CHRNA4	E273A	high	probably damaging	AKITL	AKITL
P43897	TSFM	A78V	high	probably damaging	DLKQV	DLKQV
P46531	NOTCH1	C607S	high	probably damaging	INESS	INESS, PTILA, VDEAR
P48444	ARCN1	E280A	high	probably damaging	AKITL	AKITL
P48643	CCT5	T171I	high	probably damaging	AKITL	AKITL, ALQVI
P50897	PPT1	Y215S	high	probably damaging	INESS	INESS
P50990	CCT8	E416V	high	probably damaging	TVIEL	TVIEL
P51648	ALDH3A2	I349R	high	probably damaging	VDEAR	VDEAR
P52948	NUP98	G317E	high	probably damaging	ELFGV	AKITL, ELFGV
P55286	CDH8	G446A	high	probably damaging	AKITL	AKITL, ATPAD
P55809	OXCT1	L141V	high	probably damaging	TVAER	TVAER, TVIEL
P57796	CABP4	L231R	high	probably damaging	TVAER	TVAER, TVIEL
P62258	YWHAE	E40A	high	probably damaging	TVAER	TVAER
P78363	ABCA4	H1023R	high	probably damaging	TVAER	TVAER	https://www.cbioportal.org/patient?studyId=ucec_tcga_pub&caseId=TCGA-AX-A1CE
P98171	ARHGAP4	L632P	high	probably damaging	LVVPR	LVVPR
Q04721	NOTCH2	C1029S	high	probably damaging	INESS	AKITL, INESS, PTILA
Q06203	PPAT	A332D	high	probably damaging	ATPAD	ATPAD	https://www.cbioportal.org/patient?studyId=cesc_tcga_pan_can_atlas_2018&caseId=TCGA-2W-A8YY
Q08211	DHX9	L527P	high	probably damaging	LVVPR	LVVPR, TVAER
Q08623	PUDP	L224V	high	probably damaging	ELFGV	ELFGV
Q10713	PMPCA	R77G	high	probably damaging	NGLGV	NGLGV, VDEAR
Q12791	KCNMA1	T362I	high	probably damaging	AKITL	AKITL, TVIEL
Q12873	CHD3	H886R	high	probably damaging	VDEAR	ATPAD, PTILA, VDEAR	https://web.expasy.org/variant_pages/VAR_081507.html
Q13621	SLC12A1	I209N	high	probably damaging	NGLGV	NGLGV
Q13724	MOGS	G491V	high	probably damaging	VDEAR	LVVPR, VDEAR
Q13868	EXOSC2	G30R	high	probably damaging	LVVPR	LVVPR
Q14164	IKBKE	L116P	high	probably damaging	LVVPR	LVVPR
Q14191	WRN	H671R	high	probably damaging	VDEAR	PTILA, VDEAR
Q14524	SCN5A	N1564T	high	probably damaging	AKITL	AKITL
Q14624	ITIH4	F142L	high	probably damaging	AKITL	AKITL
Q14839	CHD4	H876R	high	probably damaging	VDEAR	PTILA, VDEAR	https://cancer.sanger.ac.uk/cosmic/mutation/overview?id=144894698
Q14CN2	CLCA4	N811I	high	probably damaging	ALQVI	ALQVI
Q15058	KIF14	V363E	high	probably damaging	TVAER	DLKQV, TVAER
Q15612	OR1Q1	L226P	high	probably damaging	LVVPR	AKITL, LVVPR
Q15746	MYLK	L1295P	high	probably damaging	PTILA	ELFGV, NGLGV, PTILA
Q15822	CHRNA2	E295A	high	probably damaging	AKITL	AKITL
Q15825	CHRNA6	L302R	high	probably damaging	LVVPR	LVVPR
Q15828	CST6	W135R	high	probably damaging	LVVPR	LVVPR
Q16280	CNGA2	D424A	high	probably damaging	TVAER	TVAER
Q16576	RBBP7	A81P	high	probably damaging	LVVPR	LVVPR, PTILA, TVAER
Q3ZCM7	TUBB8	L289R	high	probably damaging	TVAER	TVAER, TVIEL
Q494W8	CHRFAM7A	V224E	high	probably damaging	TVIEL	TVIEL
Q4LDE5	SVEP1	C1273S	high	probably damaging	INESS	INESS, LVVPR
Q5SZK8	FREM2	L512R	high	probably damaging	TVAER	INESS, TVAER, TVIEL
Q5T1H1	EYS	C932S	high	probably damaging	INESS	ATPAD, EQAVP, INESS, VDEAR
Q5T890	ERCC6L2	H286R	high	probably damaging	VDEAR	ELFGV, VDEAR
Q6AZW8	ZNF660	H96P	high	probably damaging	LVVPR	LVVPR, TVAER
Q6IMI4	SULT6B1	R113T	high	probably damaging	PTILA	PTILA
Q6NUJ1	PSAPL1	P356L	high	probably damaging	AKITL	AKITL
Q6NX49	ZNF544	H706P	high	probably damaging	LVVPR	LVVPR
Q6UX72	B3GNT9	G157V	high	probably damaging	LVVPR	LVVPR
Q6V0I7	FAT4	Y1281D	high	probably damaging	ATPAD	ATPAD, ELFGV, EQAVP, INESS, NGLGV, TVIEL
Q7L3T8	PARS2	Y340N	high	probably damaging	NGLGV	NGLGV
Q7L8S5	OTUD6A	I146T	high	probably damaging	ATPAD	ATPAD
Q7RTY8	TMPRSS7	C518G	high	probably damaging	ELFGV	ATPAD, ELFGV
Q7Z3V4	UBE3B	G724R	high	probably damaging	VDEAR	NGLGV, VDEAR
Q86WJ1	CHD1L	H177R	high	probably damaging	VDEAR	DLKQV, VDEAR
Q8IU80	TMPRSS6	C470G	high	probably damaging	NGLGV	NGLGV
Q8IWB6	TEX14	K273I	high	probably damaging	TVIEL	TVIEL
Q8IZC6	COL27A1	G859A	high	probably damaging	EQAVP	AKITL, ATPAD, EQAVP
Q8N122	RPTOR	H153L	high	probably damaging	NGLGV	ALQVI, NGLGV
Q8N1T3	MYO1H	G388E	high	probably damaging	TVIEL	TVIEL
Q8N2H3	PYROXD2	P432T	high	probably damaging	TVIEL	TVIEL
Q8N3C0	ASCC3	V708D	high	probably damaging	DLKQV	DLKQV, TVIEL
Q8N465	D2HGDH	L254V	high	probably damaging	DLKQV	DLKQV
Q8NBE8	KLHL23	W446S	high	probably damaging	INESS	INESS
Q8NH73	OR4S2	Q98E	high	probably damaging	ELFGV	ELFGV
Q8NHH1	TTLL11	A489E	high	probably damaging	TVIEL	AKITL, DLKQV, NGLGV, TVAER, TVIEL
Q8TDI0	CHD5	H850R	high	probably damaging	VDEAR	PTILA, VDEAR
Q8TE73	DNAH5	L1394V	high	probably damaging	ELFGV	ALQVI, DLKQV, ELFGV, INESS, TVAER, VDEAR
Q8TF32	ZNF431	F409I	high	probably damaging	INESS	INESS
Q8TF46	DIS3L	C684R	high	probably damaging	TVAER	ELFGV, TVAER
Q8TF72	SHROOM3	R107P	high	probably damaging	LVVPR	LVVPR, TVAER
Q92598	HSPH1	D150V	high	probably damaging	TVAER	TVAER
Q92626	PXDN	G1120E	high	probably damaging	ELFGV	ELFGV	https://www.cbioportal.org/patient?studyId=ampca_bcm_2016&caseId=CAC_3117
Q92993	KAT5	I444S	high	probably damaging	INESS	INESS
Q96EP9	SLC10A4	I248N	high	probably damaging	NGLGV	NGLGV
Q96EY1	DNAJA3	G99V	high	probably damaging	LVVPR	LVVPR
Q96GP6	SCARF2	G300R	high	probably damaging	TVAER	TVAER
Q96I59	NARS2	G405V	high	probably damaging	ELFGV	DLKQV, ELFGV
Q96IZ6	METTL2A	A218V	high	probably damaging	TVIEL	TVIEL
Q96K37	SLC35E1	T182I	high	probably damaging	TVIEL	TVIEL
Q96Q40	CDK15	K132Q	high	probably damaging	ALQVI	ALQVI
Q96Q83	ALKBH3	Q252P	high	probably damaging	ATPAD	ATPAD
Q96QB1	DLC1	N1224I	high	probably damaging	PTILA	DLKQV, PTILA
Q99972	MYOC	G387R	high	probably damaging	VDEAR	INESS, VDEAR
Q9BPX1	HSD17B14	G240V	high	probably damaging	TVIEL	EQAVP, INESS, TVIEL
Q9BVQ7	SPATA5L1	T512I	high	probably damaging	AKITL	AKITL, ALQVI, ELFGV, LVVPR	https://www.cbioportal.org/patient?studyId=skcm_tcga&caseId=TCGA-FR-A3YO ; https://cancer.sanger.ac.uk/cosmic/mutation/overview?id=96697822
Q9BXT6	MOV10L1	G889R	high	probably damaging	VDEAR	VDEAR
Q9H165	BCL11A	H395P	high	probably damaging	LVVPR	LVVPR
Q9H343	OR51I1	D72G	high	probably damaging	NGLGV	NGLGV
Q9H5I1	SUV39H2	A319E	high	probably damaging	VDEAR	VDEAR
Q9H6R0	DHX33	V205E	high	probably damaging	ELFGV	ELFGV
Q9H8G1	ZNF430	F438I	high	probably damaging	INESS	INESS
Q9HB03	ELOVL3	K124T	high	probably damaging	TVIEL	TVIEL
Q9HBH1	PDF	G117V	high	probably damaging	LVVPR	LVVPR
Q9HBL6	LRTM1	L148P	high	probably damaging	PTILA	PTILA
Q9HCC0	MCCC2	P435A	high	probably damaging	AKITL	AKITL
Q9HD20	ATP13A1	M351R	high	probably damaging	VDEAR	ELFGV, VDEAR
Q9NQ11	ATP13A2	L237R	high	probably damaging	VDEAR	DLKQV, INESS, VDEAR
Q9NUJ1	ABHD10	A178P	high	probably damaging	ATPAD	ATPAD
Q9NWL6	ASNSD1	L338P	high	probably damaging	ATPAD	ATPAD
Q9NXL9	MCM9	P370L	high	probably damaging	AKITL	AKITL, PTILA
Q9NXL9	MCM9	T451P	high	probably damaging	PTILA	AKITL, PTILA
Q9NZ52	GGA3	K113T	high	probably damaging	TVIEL	EQAVP, TVIEL, VDEAR
Q9NZ71	RTEL1	R639L	high	probably damaging	NGLGV	LVVPR, NGLGV, TVAER
Q9P2P5	HECW2	L809R	high	probably damaging	VDEAR	VDEAR
Q9UBS4	DNAJB11	G31V	high	probably damaging	LVVPR	LVVPR
Q9UDT6	CLIP2	G137V	high	probably damaging	ALQVI	ALQVI, TVAER
Q9UHK6	AMACR	G5V	high	probably damaging	ALQVI	ALQVI, DLKQV	https://www.cbioportal.org/patient?studyId=coadread_tcga_pan_can_atlas_2018&caseId=TCGA-D5-6540
Q9UI40	SLC24A2	L537P	high	probably damaging	PTILA	PTILA
Q9UK39	NOCT	P318T	high	probably damaging	AKITL	AKITL
Q9UQ03	CORO2B	K320N	high	probably damaging	NGLGV	NGLGV
Q9Y2H2	INPP5F	Y391D	high	probably damaging	DLKQV	DLKQV, VDEAR
Q9Y2J2	EPB41L3	K266T	high	probably damaging	TVIEL	TVIEL
Q9Y3B8	REXO2	K173I	high	probably damaging	TVIEL	TVIEL
Q9Y4B4	RAD54L2	T312A	high	probably damaging	ALQVI	ALQVI, ATPAD, TVIEL
Q9Y5G8	PCDHGA5	A367E	high	probably damaging	TVIEL	PTILA, TVIEL
Q9Y5T5	USP16	V801E	high	probably damaging	EQAVP	EQAVP
Q9Y618	NCOR2	C466R	high	probably damaging	TVAER	ATPAD, DLKQV, INESS, LVVPR, TVAER, VDEAR
Q9Y6X6	MYO16	T544I	high	probably damaging	AKITL	AKITL, ATPAD
