# Supplementary material for: Significant non-existence of sequences in genomes and proteomes
Source: Nucleic Acids Res. 2021 Mar 10;49(6):3139–55. doi: 10.1093/nar/gkab139 (PMC8034619; doi:10.1093/nar/gkab139)
Supplement: gkab139_Supplemental_Files [file gkab139_supplemental_files.zip › Supplementary_Spreadsheet_5.xlsx]

## Sheet: MAWs grouped by species
MAW	Length	Number of species	Species	Kingdom
GCGCGCGCGCGC	12	36	Actinokineospora enzanensis, Actinomadura atramentaria, Actinomadura flavalba, Actinomadura rifamycini, Actinoplanes globisporus, Amycolatopsis alba, Amycolatopsis balhimycina, Amycolatopsis benzoatilytica, Amycolatopsis decaplanina, Amycolatopsis mediterranei, Catenulispora acidiphila, Frankia saprophytica, Isoptericola variabilis, Kineococcus radiotolerans, Nocardia asiatica, Nocardia asteroide…	bacteria
CGCGCGCGCGCG	12	35	Actinomadura atramentaria, Actinomadura flavalba, Actinomycetospora chiangmaiensis, Actinoplanes globisporus, Amycolatopsis alba, Amycolatopsis benzoatilytica, Amycolatopsis decaplanina, Amycolatopsis mediterranei, Amycolatopsis nigrescens, Beutenbergia cavernae, Catenulispora acidiphila, Frankia inefficax, Frankia saprophytica, Isoptericola variabilis, Kineococcus radiotolerans, Nocardia asiatic…	bacteria
AGGCGCCT	8	31	Anabaena cylindrica, Beggiatoa alba, Chroococcidiopsis thermalis, Crinalium epipsammum, Gloeothece citriformis, Haladaptatus cibarius, Halobacterium jilantaiense, Halobiforma nitratireducens, Halococcus agarilyticus, Halococcus hamelinensis, Halococcus morrhuae, Halococcus saccharolyticus, Halococcus sediminicola, Haloferax massiliensis, Halogranum gelatinilyticum, Halomicrobium mukohataei, Halon…	archaea, bacteria
TTTTTTTTTT	10	22	Acidianus ambivalens, Acidianus infernus, Acidianus sulfidivorans, Aliivibrio salmonicida, Blautia hansenii, Clostridium tunisiense, Dictyoglomus thermophilum, Dictyoglomus turgidum, Fenollaria massiliensis, Ferroplasma acidarmanus, Lactobacillus crispatus, Lactobacillus johnsonii, Lactobacillus ultunensis, Methanocaldococcus bathoardescens, Oceanobacillus massiliensis, Peptoniphilus senegalensis…	archaea, bacteria
GGGCCCCCCC	10	21	Actinomadura rifamycini, Actinosynnema mirum, Corynebacterium bovis, Kitasatospora setae, Nocardiopsis dassonvillei, Nocardiopsis ganjiahuensis, Nocardiopsis kunsanensis, Nocardiopsis valliformis, Streptomyces acidiscabies, Streptomyces avermitilis, Streptomyces bottropensis, Streptomyces cattleya, Streptomyces davaonensis, Streptomyces fulvissimus, Streptomyces prunicolor, Streptomyces purpureus…	bacteria
GGGGGGGCCC	10	21	Actinomadura rifamycini, Actinosynnema mirum, Corynebacterium bovis, Kitasatospora setae, Nocardiopsis dassonvillei, Nocardiopsis ganjiahuensis, Nocardiopsis kunsanensis, Nocardiopsis valliformis, Streptomyces acidiscabies, Streptomyces avermitilis, Streptomyces bottropensis, Streptomyces cattleya, Streptomyces davaonensis, Streptomyces fulvissimus, Streptomyces prunicolor, Streptomyces purpureus…	bacteria
AAAAAAAAAA	10	19	Acidianus ambivalens, Acidianus infernus, Acidianus sulfidivorans, Aliivibrio salmonicida, Clostridium tunisiense, Dictyoglomus thermophilum, Dictyoglomus turgidum, Fenollaria massiliensis, Ferroplasma acidarmanus, Lactobacillus crispatus, Lactobacillus johnsonii, Lactobacillus ultunensis, Methanocaldococcus bathoardescens, Peptoniphilus senegalensis, Pseudanabaena biceps, Pseudoalteromonas spong…	archaea, bacteria
TAATTCGAA	9	19	Anabaena cylindrica, Arthrospira platensis, Calothrix parietina, Chamaesiphon minutus, Chlorogloeopsis fritschii, Chroococcidiopsis thermalis, Coleofasciculus chthonoplastes, Cylindrospermum stagnale, Dactylococcopsis salina, filamentous cyanobacterium ESFC-1, Fortiea contorta, Geminocystis herdmanii, Kamptonema formosum, Microcoleus vaginatus, Microcystis aeruginosa, Oscillatoria acuminata, Osci…	bacteria
TTCGAATTA	9	19	Anabaena cylindrica, Arthrospira platensis, Calothrix parietina, Chamaesiphon minutus, Chlorogloeopsis fritschii, Chroococcidiopsis thermalis, Coleofasciculus chthonoplastes, Cylindrospermum stagnale, Dactylococcopsis salina, filamentous cyanobacterium ESFC-1, Fortiea contorta, Geminocystis herdmanii, Kamptonema formosum, Microcoleus vaginatus, Microcystis aeruginosa, Oscillatoria acuminata, Osci…	bacteria
AAAAAAAAAAA	11	18	Anaerococcus provencensis, Arcobacter butzleri, Arcobacter nitrofigilis, Brachyspira pilosicoli, Caminibacter mediatlanticus, Cellulosilyticum lentocellum, Clostridium cellulovorans, Clostridium novyi, Clostridium senegalense, Erysipelatoclostridium ramosum, Fusobacterium periodonticum, Fusobacterium ulcerans, Gottschalkia acidurici, Halanaerobium praevalens, Lachnoclostridium phytofermentans, Me…	archaea, bacteria
AGAGGCGCC	9	18	Haladaptatus paucihalophilus, Halococcus agarilyticus, Halococcus hamelinensis, Halococcus morrhuae, Halococcus salifodinae, Halococcus sediminicola, Halococcus thailandensis, Haloferax massiliensis, Halogranum gelatinilyticum, Halomicroarcula limicola, Halopiger goleimassiliensis, Halorhabdus tiamatea, Halorussus ruber, Halostella salina, Natrialba chahannaoensis, Natrinema pallidum, Neisseria b…	archaea, bacteria
GCCCCCCCC	9	18	Actinokineospora enzanensis, Aeromicrobium marinum, Aeropyrum pernix, Arthrobacter globiformis, Corynebacterium efficiens, Halalkalicoccus jeotgali, Halostella litorea, Kineosphaera limosa, Micromonospora lupini, Mycobacterium paraintracellulare, Nesterenkonia alba, Nocardia carnea, Nocardia paucivorans, Nocardioides halotolerans, Pseudarthrobacter phenanthrenivorans, Saccharomonospora xinjiangen…	archaea, bacteria
TTTTTTTTTTT	11	17	Anaerococcus senegalensis, Arcobacter butzleri, Arcobacter nitrofigilis, Brachyspira pilosicoli, Caminibacter mediatlanticus, Cellulosilyticum lentocellum, Clostridium cellulovorans, Clostridium novyi, Clostridium senegalense, Erysipelatoclostridium ramosum, Fusobacterium periodonticum, Gottschalkia acidurici, Halanaerobium praevalens, Megamonas funiformis, Methanococcus voltae, Peptoanaerobacter…	archaea, bacteria
GGCGCCAGA	9	17	Faecalibacterium prausnitzii, Halococcus agarilyticus, Halococcus hamelinensis, Halococcus morrhuae, Halococcus saccharolyticus, Halococcus sediminicola, Haloferax elongans, Haloferax lucentense, Haloferax massiliensis, Halopiger djelfimassiliensis, Halorubrum hochstenium, Halorussus salinus, Haloterrigena limicola, Natrialba chahannaoensis, Natrialba taiwanensis, Natronorubrum sulfidifaciens, Pr…	archaea, bacteria
GGGGGGGCC	9	17	Actinomyces urogenitalis, Amycolatopsis alba, Amycolatopsis nigrescens, Corynebacterium terpenotabidum, Gordonia namibiensis, Halolamina pelagica, Kribbella flavida, Microbacterium indicum, Nocardia thailandica, Nocardia transvalensis, Paenarthrobacter aurescens, Promicromonospora sukumoe, Saccharomonospora marina, Saccharomonospora xinjiangensis, Sanguibacter keddieii, Thermococcus celer, Tsukam…	archaea, bacteria
GGGGGGGGC	9	17	Actinokineospora enzanensis, Aeromicrobium marinum, Aeropyrum pernix, Corynebacterium efficiens, Halalkalicoccus jeotgali, Halostella litorea, Kineosphaera limosa, Micromonospora lupini, Mycobacterium paraintracellulare, Nesterenkonia alba, Nocardia carnea, Nocardia higoensis, Nocardia paucivorans, Nocardioides halotolerans, Pseudarthrobacter phenanthrenivorans, Saccharothrix espanaensis, Sphaero…	archaea, bacteria
TCTGGCGCC	9	17	Faecalibacterium prausnitzii, Halococcus agarilyticus, Halococcus hamelinensis, Halococcus morrhuae, Halococcus saccharolyticus, Halococcus sediminicola, Haloferax elongans, Haloferax lucentense, Haloferax massiliensis, Halopiger djelfimassiliensis, Halorubrum hochstenium, Halorussus salinus, Haloterrigena limicola, Natrialba chahannaoensis, Natrialba taiwanensis, Natronorubrum sulfidifaciens, Pr…	archaea, bacteria
GGCGCCTA	8	17	Anabaena cylindrica, Beggiatoa alba, Chamaesiphon minutus, Chroococcidiopsis thermalis, Crinalium epipsammum, Halobiforma nitratireducens, Halococcus agarilyticus, Halococcus hamelinensis, Halococcus saccharolyticus, Halorubrum tebenquichense, Helicobacter bizzozeronii, Hugenholtzia roseola, Natrialba chahannaoensis, Oscillatoria acuminata, Oscillochloris trichoides, Prochlorothrix hollandica, Sc…	archaea, bacteria
GTTCGAAC	8	17	Anabaena cylindrica, Arthrospira platensis, Calothrix parietina, Chroococcidiopsis thermalis, Coleofasciculus chthonoplastes, Crocosphaera chwakensis, Crocosphaera subtropica, Crocosphaera watsonii, Fischerella muscicola, Fischerella thermalis, Gloeothece citriformis, Kamptonema formosum, Microcystis aeruginosa, Oscillatoria acuminata, Prochlorothrix hollandica, Pseudanabaena biceps, Rippkaea ori…	bacteria
TAGGCGCC	8	17	Anabaena cylindrica, Beggiatoa alba, Chamaesiphon minutus, Chroococcidiopsis thermalis, Crinalium epipsammum, Halobiforma nitratireducens, Halococcus agarilyticus, Halococcus hamelinensis, Halococcus saccharolyticus, Halorubrum tebenquichense, Helicobacter bizzozeronii, Hugenholtzia roseola, Natrialba chahannaoensis, Oscillatoria acuminata, Oscillochloris trichoides, Prochlorothrix hollandica, Sc…	archaea, bacteria
TGGCGCCA	8	17	Beggiatoa alba, Chamaesiphon minutus, Chroococcidiopsis thermalis, Crinalium epipsammum, Crocosphaera chwakensis, Gloeothece citriformis, Halobiforma nitratireducens, Halococcus saccharolyticus, Halopiger goleimassiliensis, Helicobacter bizzozeronii, Hugenholtzia roseola, Kamptonema formosum, Leptospira kmetyi, Neisseria lactamica, Oscillatoria acuminata, Selenomonas infelix, Thiofilum flexile	archaea, bacteria
CGGGCGCCCG	10	16	Acidobacterium capsulatum, Halococcus agarilyticus, Halococcus hamelinensis, Haloferax larsenii, Haloferax mucosum, Haloferax volcanii, Halomicrobium katesii, Halopiger djelfimassiliensis, Halopiger goleimassiliensis, Haloprofundus marisrubri, Halorientalis regularis, Halorubrum tebenquichense, Halostagnicola larsenii, Isosphaera pallida, Natrialba taiwanensis, Natrinema altunense	archaea, bacteria
AAATTCGAA	9	16	Calothrix parietina, Chlorogloeopsis fritschii, Chroococcidiopsis thermalis, Crinalium epipsammum, Crocosphaera subtropica, Cylindrospermum stagnale, filamentous cyanobacterium ESFC-1, Fischerella thermalis, Fortiea contorta, Geminocystis herdmanii, Kamptonema formosum, Microcoleus vaginatus, Microcystis aeruginosa, Oscillatoria acuminata, Pseudanabaena biceps, Rippkaea orientalis	bacteria
GGCCCCCCC	9	16	Actinomyces urogenitalis, Amycolatopsis alba, Amycolatopsis nigrescens, Corynebacterium terpenotabidum, Halolamina pelagica, Kribbella flavida, Microbacterium indicum, Nocardia thailandica, Nocardia transvalensis, Paenarthrobacter aurescens, Promicromonospora sukumoe, Saccharomonospora marina, Saccharomonospora xinjiangensis, Sanguibacter keddieii, Thermococcus celer, Tsukamurella paurometabola	archaea, bacteria
GGCGCCTCT	9	16	Haladaptatus paucihalophilus, Halococcus agarilyticus, Halococcus hamelinensis, Halococcus morrhuae, Halococcus salifodinae, Halococcus sediminicola, Halococcus thailandensis, Haloferax massiliensis, Halogranum gelatinilyticum, Halomicroarcula limicola, Halopiger goleimassiliensis, Halorhabdus tiamatea, Halorussus ruber, Halostella salina, Natrialba chahannaoensis, Oscillochloris trichoides	archaea, bacteria
TTCGAATTT	9	16	Calothrix parietina, Chlorogloeopsis fritschii, Chroococcidiopsis thermalis, Crinalium epipsammum, Crocosphaera subtropica, Cylindrospermum stagnale, filamentous cyanobacterium ESFC-1, Fischerella thermalis, Fortiea contorta, Geminocystis herdmanii, Kamptonema formosum, Microcoleus vaginatus, Microcystis aeruginosa, Oscillatoria acuminata, Pseudanabaena biceps, Rippkaea orientalis	bacteria
AGCATGCT	8	16	Beggiatoa alba, Calothrix parietina, Chamaesiphon minutus, Chroococcidiopsis thermalis, Crinalium epipsammum, Crocosphaera chwakensis, Cyanobacterium aponinum, Dactylococcopsis salina, Fortiea contorta, Gloeothece citriformis, Gloeothece verrucosa, Kamptonema formosum, Microcystis aeruginosa, Oscillatoria acuminata, Prochlorothrix hollandica, Spirulina subsalsa	bacteria
CAATTCGAA	9	15	Arthrospira platensis, Chlorogloeopsis fritschii, Chroococcidiopsis thermalis, Crocosphaera subtropica, Cylindrospermum stagnale, filamentous cyanobacterium ESFC-1, Fischerella muscicola, Geminocystis herdmanii, Gloeothece citriformis, Kamptonema formosum, Microcoleus vaginatus, Microcystis aeruginosa, Oscillatoria acuminata, Pseudanabaena biceps, Stanieria cyanosphaera	bacteria
CCTGGCGCC	9	15	Haloarcula taiwanensis, Halococcus sediminicola, Haloferax larsenii, Haloferax massiliensis, Halomarina oriensis, Halomicrobium katesii, Halonotius roseus, Halopiger djelfimassiliensis, Halorussus ruber, Haloterrigena hispanica, Natrialba aegyptia, Natrialba chahannaoensis, Natrinema pallidum, Neisseria bacilliformis, Prochlorothrix hollandica	archaea, bacteria
GGCGCCAGG	9	15	Haloarcula taiwanensis, Halococcus sediminicola, Haloferax larsenii, Haloferax massiliensis, Halomarina oriensis, Halomicrobium katesii, Halonotius roseus, Halopiger djelfimassiliensis, Halorussus ruber, Haloterrigena hispanica, Natrialba aegyptia, Natrialba chahannaoensis, Natrinema pallidum, Neisseria bacilliformis, Prochlorothrix hollandica	archaea, bacteria
TTCGAATTG	9	15	Arthrospira platensis, Chlorogloeopsis fritschii, Chroococcidiopsis thermalis, Crocosphaera subtropica, Cylindrospermum stagnale, filamentous cyanobacterium ESFC-1, Fischerella muscicola, Geminocystis herdmanii, Gloeothece citriformis, Kamptonema formosum, Microcoleus vaginatus, Microcystis aeruginosa, Oscillatoria acuminata, Pseudanabaena biceps, Stanieria cyanosphaera	bacteria
ACCGCGGT	8	15	Acidithiobacillus thiooxidans, Anabaena cylindrica, Aquaspirillum serpens, Beggiatoa alba, Calothrix parietina, Coleofasciculus chthonoplastes, Crinalium epipsammum, filamentous cyanobacterium ESFC-1, Hugenholtzia roseola, Pleurocapsa minor, Prochlorothrix hollandica, Pseudanabaena biceps, Rippkaea orientalis, Scytonema hofmannii, Spirulina subsalsa	bacteria
AGGCGCCGCG	10	14	Halococcus salsus, Halococcus sediminicola, Haloferax lucentense, Haloferax massiliensis, Haloferax volcanii, Halomarina oriensis, Halomicrobium katesii, Halorubrum aethiopicum, Halorubrum tebenquichense, Halorussus amylolyticus, Halorussus ruber, Halostella salina, Natrinema ejinorense, Natrinema gari	archaea
CGCGGCGCCT	10	14	Halococcus salsus, Halococcus sediminicola, Haloferax lucentense, Haloferax massiliensis, Haloferax volcanii, Halomarina oriensis, Halomicrobium katesii, Halorubrum aethiopicum, Halorubrum tebenquichense, Halorussus amylolyticus, Halorussus ruber, Halostella salina, Natrinema ejinorense, Natrinema gari	archaea
CCAGGCGCC	9	14	Haladaptatus paucihalophilus, Halobiforma nitratireducens, Halococcus morrhuae, Halococcus thailandensis, Haloferax denitrificans, Haloferax larsenii, Haloferax lucentense, Haloferax massiliensis, Haloferax sulfurifontis, Haloferax volcanii, Halorussus amylolyticus, Halorussus ruber, Halorussus salinus, Natronomonas pharaonis	archaea
GGCGCCTGG	9	14	Haladaptatus paucihalophilus, Halobiforma nitratireducens, Halococcus morrhuae, Halococcus thailandensis, Haloferax denitrificans, Haloferax larsenii, Haloferax lucentense, Haloferax massiliensis, Haloferax sulfurifontis, Haloferax volcanii, Halorussus amylolyticus, Halorussus ruber, Halorussus salinus, Natronomonas pharaonis	archaea
AGGATCCT	8	14	Chitiniphilus shinanonensis, Chlorogloeopsis fritschii, Crinalium epipsammum, Crocosphaera subtropica, Cylindrospermum stagnale, Geminocystis herdmanii, Gloeothece verrucosa, Halorubrum saccharovorum, Helicobacter bizzozeronii, Helicobacter suis, Kamptonema formosum, Kordia algicida, Microcoleus vaginatus, Oceanobacter kriegii	archaea, bacteria
GCATGCTA	8	14	Calothrix parietina, Chroococcidiopsis thermalis, Crinalium epipsammum, Crocosphaera watsonii, Cyanobacterium aponinum, filamentous cyanobacterium ESFC-1, Fischerella thermalis, Fortiea contorta, Kamptonema formosum, Microcystis aeruginosa, Oscillatoria acuminata, Prochlorothrix hollandica, Rippkaea orientalis, Spirulina subsalsa	bacteria
TAGCATGC	8	14	Calothrix parietina, Chroococcidiopsis thermalis, Crinalium epipsammum, Crocosphaera watsonii, Cyanobacterium aponinum, filamentous cyanobacterium ESFC-1, Fischerella thermalis, Fortiea contorta, Kamptonema formosum, Microcystis aeruginosa, Oscillatoria acuminata, Prochlorothrix hollandica, Rippkaea orientalis, Spirulina subsalsa	bacteria
AATTCGAAC	9	13	Calothrix parietina, Chamaesiphon minutus, Chlorogloeopsis fritschii, Chroococcidiopsis thermalis, Coleofasciculus chthonoplastes, Cylindrospermum stagnale, filamentous cyanobacterium ESFC-1, Gloeothece citriformis, Kamptonema formosum, Microcoleus vaginatus, Oscillatoria acuminata, Oscillatoria nigro-viridis, Stanieria cyanosphaera	bacteria
AGGCGCCAC	9	13	Faecalibacterium prausnitzii, Halobacterium jilantaiense, Haloferax alexandrinus, Haloferax denitrificans, Haloferax gibbonsii, Haloferax lucentense, halophilic archaeon NEN8, Halorubrum hochstenium, Halorubrum tebenquichense, Halorussus amylolyticus, Halorussus salinus, Natrinema gari, Prochlorothrix hollandica	archaea, bacteria
GAGGCGCCA	9	13	Halobiforma nitratireducens, Haloferax alexandrinus, Haloferax massiliensis, Halonotius roseus, Halopiger goleimassiliensis, Halorubrum hochstenium, Halorubrum tebenquichense, Halorussus amylolyticus, Halorussus ruber, Natrialba taiwanensis, Natrinema pallidum, Neisseria bacilliformis, Spirosoma spitsbergense	archaea, bacteria
GTGGCGCCT	9	13	Faecalibacterium prausnitzii, Halobacterium jilantaiense, Haloferax alexandrinus, Haloferax denitrificans, Haloferax gibbonsii, Haloferax lucentense, halophilic archaeon NEN8, Halorubrum hochstenium, Halorubrum tebenquichense, Halorussus amylolyticus, Halorussus salinus, Natrinema gari, Prochlorothrix hollandica	archaea, bacteria
GTTCGAATT	9	13	Calothrix parietina, Chamaesiphon minutus, Chlorogloeopsis fritschii, Chroococcidiopsis thermalis, Coleofasciculus chthonoplastes, Cylindrospermum stagnale, filamentous cyanobacterium ESFC-1, Gloeothece citriformis, Kamptonema formosum, Microcoleus vaginatus, Oscillatoria acuminata, Oscillatoria nigro-viridis, Stanieria cyanosphaera	bacteria
TGGCGCCTC	9	13	Halobiforma nitratireducens, Haloferax alexandrinus, Haloferax massiliensis, Halonotius roseus, Halopiger goleimassiliensis, Halorubrum hochstenium, Halorubrum tebenquichense, Halorussus amylolyticus, Halorussus ruber, Natrialba taiwanensis, Natrinema pallidum, Neisseria bacilliformis, Spirosoma spitsbergense	archaea, bacteria
AAGCATGC	8	13	Chamaesiphon minutus, Chroococcidiopsis thermalis, Crocosphaera chwakensis, Crocosphaera subtropica, Dactylococcopsis salina, Fortiea contorta, Gloeothece citriformis, Microcoleus vaginatus, Microcystis aeruginosa, Oscillatoria acuminata, Prochlorothrix hollandica, Rippkaea orientalis, Spirulina subsalsa	bacteria
AGACGTCT	8	13	Anabaena cylindrica, Arthrospira platensis, Calothrix parietina, Cellulomonas massiliensis, Chroococcidiopsis thermalis, Dactylococcopsis salina, Gloeothece verrucosa, Hugenholtzia roseola, Kamptonema formosum, Nostoc punctiforme, Oscillatoria nigro-viridis, Prochlorothrix hollandica, Pseudanabaena biceps	bacteria
AGAGCTCT	8	13	Anabaena cylindrica, Calothrix parietina, Chamaesiphon minutus, Chloroflexus aggregans, Chloroflexus aurantiacus, Chroococcidiopsis thermalis, Crinalium epipsammum, Crocosphaera watsonii, Gloeothece citriformis, Gloeothece verrucosa, Hugenholtzia roseola, Prochlorothrix hollandica, Stanieria cyanosphaera	bacteria
CTTCGAAC	8	13	Calothrix parietina, Chroococcidiopsis thermalis, Coleofasciculus chthonoplastes, Crinalium epipsammum, Fischerella muscicola, Fortiea contorta, Gloeothece citriformis, Microcoleus vaginatus, Oscillatoria acuminata, Prochlorothrix hollandica, Pseudanabaena biceps, Rippkaea orientalis, Spirulina subsalsa	bacteria
CTTCGAAG	8	13	Anabaena cylindrica, Calothrix parietina, Coleofasciculus chthonoplastes, Crinalium epipsammum, Crocosphaera subtropica, Fischerella muscicola, Kamptonema formosum, Microcoleus vaginatus, Microcystis aeruginosa, Prochlorothrix hollandica, Pseudanabaena biceps, Spirulina subsalsa, Thermus igniterrae	bacteria
GAGGCGCC	8	13	Chamaesiphon minutus, Chroococcidiopsis thermalis, Crinalium epipsammum, Fibrisoma limi, Gloeothece citriformis, Hugenholtzia roseola, Kamptonema formosum, Nostoc punctiforme, Oscillatoria acuminata, Prochlorothrix hollandica, Rudanella lutea, Spirosoma luteum, Spirosoma panaciterrae	bacteria
GCATGCTT	8	13	Chamaesiphon minutus, Chroococcidiopsis thermalis, Crocosphaera chwakensis, Crocosphaera subtropica, Dactylococcopsis salina, Fortiea contorta, Gloeothece citriformis, Microcoleus vaginatus, Microcystis aeruginosa, Oscillatoria acuminata, Prochlorothrix hollandica, Rippkaea orientalis, Spirulina subsalsa	bacteria
GGCATGCC	8	13	Anabaena cylindrica, Arthrospira platensis, Calothrix parietina, Chlorogloeopsis fritschii, Chroococcidiopsis thermalis, Crinalium epipsammum, Crocosphaera subtropica, Fischerella muscicola, Gloeothece citriformis, Microcoleus vaginatus, Microcystis aeruginosa, Oscillatoria acuminata, Spirulina subsalsa	bacteria
GGCGCCTC	8	13	Chamaesiphon minutus, Chroococcidiopsis thermalis, Crinalium epipsammum, Fibrisoma limi, Gloeothece citriformis, Hugenholtzia roseola, Kamptonema formosum, Nostoc punctiforme, Oscillatoria acuminata, Prochlorothrix hollandica, Rudanella lutea, Spirosoma luteum, Spirosoma panaciterrae	bacteria
GTTCGAAG	8	13	Calothrix parietina, Chroococcidiopsis thermalis, Coleofasciculus chthonoplastes, Crinalium epipsammum, Fischerella muscicola, Fortiea contorta, Gloeothece citriformis, Microcoleus vaginatus, Oscillatoria acuminata, Prochlorothrix hollandica, Pseudanabaena biceps, Rippkaea orientalis, Spirulina subsalsa	bacteria
CGCGGCGCCA	10	12	Haloarcula hispanica, Halococcus agarilyticus, Halococcus hamelinensis, Halococcus morrhuae, Halococcus salsus, Halococcus sediminicola, Halococcus thailandensis, Halomarina oriensis, Halomicrobium mukohataei, Halopiger goleimassiliensis, Halorubrum tebenquichense, Halorussus amylolyticus	archaea
GCGAGGCGCC	10	12	Haladaptatus paucihalophilus, Halobacterium jilantaiense, Halobiforma nitratireducens, Halococcus agarilyticus, Halococcus hamelinensis, Halococcus morrhuae, Halococcus sediminicola, Halococcus thailandensis, Halomarina oriensis, Halomicrobium mukohataei, Halorussus ruber, Natrinema pallidum	archaea
GGCGCCTCGC	10	12	Haladaptatus paucihalophilus, Halobacterium jilantaiense, Halobiforma nitratireducens, Halococcus agarilyticus, Halococcus hamelinensis, Halococcus morrhuae, Halococcus sediminicola, Halococcus thailandensis, Halomarina oriensis, Halomicrobium mukohataei, Halorussus ruber, Natrinema pallidum	archaea
TGGCGCCGCG	10	12	Haloarcula hispanica, Halococcus agarilyticus, Halococcus hamelinensis, Halococcus morrhuae, Halococcus salsus, Halococcus sediminicola, Halococcus thailandensis, Halomarina oriensis, Halomicrobium mukohataei, Halopiger goleimassiliensis, Halorubrum tebenquichense, Halorussus amylolyticus	archaea
AATTTCGAA	9	12	Chamaesiphon minutus, Chlorogloeopsis fritschii, Crocosphaera subtropica, Dactylococcopsis salina, filamentous cyanobacterium ESFC-1, Fischerella thermalis, Geminocystis herdmanii, Gloeothece citriformis, Oscillatoria acuminata, Oscillatoria nigro-viridis, Pseudanabaena biceps, Rippkaea orientalis	bacteria
GATTTCGAA	9	12	Anabaena cylindrica, Arthrospira platensis, Calothrix parietina, Chlorogloeopsis fritschii, Crocosphaera subtropica, Crocosphaera watsonii, Cylindrospermum stagnale, Geminocystis herdmanii, Gloeothece citriformis, Microcystis aeruginosa, Pseudanabaena biceps, Stanieria cyanosphaera	bacteria
TTCGAAATC	9	12	Anabaena cylindrica, Arthrospira platensis, Calothrix parietina, Chlorogloeopsis fritschii, Crocosphaera subtropica, Crocosphaera watsonii, Cylindrospermum stagnale, Geminocystis herdmanii, Gloeothece citriformis, Microcystis aeruginosa, Pseudanabaena biceps, Stanieria cyanosphaera	bacteria
TTCGAAATT	9	12	Chamaesiphon minutus, Chlorogloeopsis fritschii, Crocosphaera subtropica, Dactylococcopsis salina, filamentous cyanobacterium ESFC-1, Fischerella thermalis, Geminocystis herdmanii, Gloeothece citriformis, Oscillatoria acuminata, Oscillatoria nigro-viridis, Pseudanabaena biceps, Rippkaea orientalis	bacteria
AACATGTT	8	12	Anabaena cylindrica, Crinalium epipsammum, Crocosphaera subtropica, Dactylococcopsis salina, filamentous cyanobacterium ESFC-1, Gloeothece citriformis, Kamptonema formosum, Microcoleus vaginatus, Microcystis aeruginosa, Oscillatoria nigro-viridis, Rippkaea orientalis, Spirulina subsalsa	bacteria
CAGGCGCC	8	12	Arthrospira platensis, Beggiatoa alba, Gloeothece citriformis, Gloeothece verrucosa, Halococcus agarilyticus, Halococcus saccharolyticus, Helicobacter bizzozeronii, Hugenholtzia roseola, Kamptonema formosum, Oscillatoria acuminata, Prochlorothrix hollandica, Pseudanabaena biceps	archaea, bacteria
CATTCGAA	8	12	Anabaena cylindrica, Chlorogloeopsis fritschii, Crinalium epipsammum, Crocosphaera chwakensis, Fischerella muscicola, Fortiea contorta, Microcoleus vaginatus, Microcystis aeruginosa, Oscillatoria acuminata, Pseudanabaena biceps, Rippkaea orientalis, Stanieria cyanosphaera	bacteria
GCATGCCT	8	12	Anabaena cylindrica, Arthrospira platensis, Calothrix parietina, Crocosphaera subtropica, Crocosphaera watsonii, filamentous cyanobacterium ESFC-1, Fortiea contorta, Geminocystis herdmanii, Microcystis aeruginosa, Oscillatoria acuminata, Spirulina subsalsa, Stanieria cyanosphaera	bacteria
GCTTCGAA	8	12	Arthrospira platensis, Calothrix parietina, Chroococcidiopsis thermalis, Coleofasciculus chthonoplastes, Crinalium epipsammum, Fischerella thermalis, Geminocystis herdmanii, Kamptonema formosum, Microcoleus vaginatus, Prochlorothrix hollandica, Pseudanabaena biceps, Spirulina subsalsa	bacteria
GGCGCCTG	8	12	Arthrospira platensis, Beggiatoa alba, Gloeothece citriformis, Gloeothece verrucosa, Halococcus agarilyticus, Halococcus saccharolyticus, Helicobacter bizzozeronii, Hugenholtzia roseola, Kamptonema formosum, Oscillatoria acuminata, Prochlorothrix hollandica, Pseudanabaena biceps	archaea, bacteria
TACATGTA	8	12	Arthrospira platensis, Crinalium epipsammum, Crocosphaera chwakensis, Crocosphaera subtropica, Crocosphaera watsonii, filamentous cyanobacterium ESFC-1, Geminocystis herdmanii, Gloeothece verrucosa, Microcoleus vaginatus, Oscillatoria acuminata, Oscillatoria nigro-viridis, Stanieria cyanosphaera	bacteria
TCCGCGGA	8	12	Beggiatoa alba, Chamaesiphon minutus, Coleofasciculus chthonoplastes, Crinalium epipsammum, Gloeothece verrucosa, Hugenholtzia roseola, Neisseria bacilliformis, Pseudanabaena biceps, Scytonema hofmannii, Thiofilum flexile, Thiolinea disciformis, Thiorhodospira sibirica	bacteria
TTCGAAGC	8	12	Arthrospira platensis, Calothrix parietina, Chroococcidiopsis thermalis, Coleofasciculus chthonoplastes, Crinalium epipsammum, Fischerella thermalis, Geminocystis herdmanii, Kamptonema formosum, Microcoleus vaginatus, Prochlorothrix hollandica, Pseudanabaena biceps, Spirulina subsalsa	bacteria
TTCGAATG	8	12	Anabaena cylindrica, Chlorogloeopsis fritschii, Crinalium epipsammum, Crocosphaera chwakensis, Fischerella muscicola, Fortiea contorta, Microcoleus vaginatus, Microcystis aeruginosa, Oscillatoria acuminata, Pseudanabaena biceps, Rippkaea orientalis, Stanieria cyanosphaera	bacteria
GCGCGCGCGCGG	12	11	Actinoplanes globisporus, Amycolatopsis alba, Amycolatopsis balhimycina, Amycolatopsis benzoatilytica, Amycolatopsis decaplanina, Amycolatopsis mediterranei, Amycolatopsis nigrescens, Nocardia transvalensis, Streptomyces gancidicus, Streptomyces himastatinicus, Streptomyces sulphureus	bacteria
AGGCGCCTC	9	11	Halarchaeum acidiphilum, Haloarcula argentinensis, Haloferax denitrificans, Haloferax mediterranei, Haloferax mucosum, Halogeometricum borinquense, Halorhabdus tiamatea, Halorubrum hochstenium, Halorubrum litoreum, Haloterrigena limicola, Natrinema pallidum	archaea
CTGGCGCCC	9	11	Faecalibacterium prausnitzii, Halococcus agarilyticus, Halococcus saccharolyticus, Haloferax alexandrinus, Haloferax larsenii, Haloferax lucentense, Halopiger djelfimassiliensis, Halopiger goleimassiliensis, Halorubrum tebenquichense, Natrinema altunense, Natrinema pallidum	archaea, bacteria
CTTTTCGAA	9	11	Coleofasciculus chthonoplastes, Crocosphaera subtropica, Cylindrospermum stagnale, Dactylococcopsis salina, filamentous cyanobacterium ESFC-1, Kamptonema formosum, Microcoleus vaginatus, Microcystis aeruginosa, Oscillatoria nigro-viridis, Pseudanabaena biceps, Stanieria cyanosphaera	bacteria
GAGGCGCCT	9	11	Halarchaeum acidiphilum, Haloarcula argentinensis, Haloferax denitrificans, Haloferax mediterranei, Haloferax mucosum, Halogeometricum borinquense, Halorhabdus tiamatea, Halorubrum hochstenium, Halorubrum litoreum, Haloterrigena limicola, Natrinema pallidum	archaea
GGGCGCCAG	9	11	Faecalibacterium prausnitzii, Halococcus agarilyticus, Halococcus saccharolyticus, Haloferax alexandrinus, Haloferax larsenii, Haloferax lucentense, Halopiger djelfimassiliensis, Halopiger goleimassiliensis, Halorubrum tebenquichense, Natrinema altunense, Natrinema pallidum	archaea, bacteria
TATTTCGAA	9	11	Anabaena cylindrica, Calothrix parietina, Chamaesiphon minutus, Coleofasciculus chthonoplastes, Cylindrospermum stagnale, Fischerella muscicola, Geminocystis herdmanii, Microcystis aeruginosa, Oscillatoria acuminata, Rippkaea orientalis, Stanieria cyanosphaera	bacteria
TTCGAAAAG	9	11	Coleofasciculus chthonoplastes, Crocosphaera subtropica, Cylindrospermum stagnale, Dactylococcopsis salina, filamentous cyanobacterium ESFC-1, Kamptonema formosum, Microcoleus vaginatus, Microcystis aeruginosa, Oscillatoria nigro-viridis, Pseudanabaena biceps, Stanieria cyanosphaera	bacteria
TTCGAAATA	9	11	Anabaena cylindrica, Calothrix parietina, Chamaesiphon minutus, Coleofasciculus chthonoplastes, Cylindrospermum stagnale, Fischerella muscicola, Geminocystis herdmanii, Microcystis aeruginosa, Oscillatoria acuminata, Rippkaea orientalis, Stanieria cyanosphaera	bacteria
TTCGAAGAA	9	11	Anabaena cylindrica, Chamaesiphon minutus, Coleofasciculus chthonoplastes, Crocosphaera subtropica, Dactylococcopsis salina, Geminocystis herdmanii, Gloeothece citriformis, Listeria welshimeri, Pseudanabaena biceps, Rippkaea orientalis, Stanieria cyanosphaera	bacteria
TTCTTCGAA	9	11	Anabaena cylindrica, Chamaesiphon minutus, Coleofasciculus chthonoplastes, Crocosphaera subtropica, Dactylococcopsis salina, Geminocystis herdmanii, Gloeothece citriformis, Listeria welshimeri, Pseudanabaena biceps, Rippkaea orientalis, Stanieria cyanosphaera	bacteria
AGACATGT	8	11	Anabaena cylindrica, Crocosphaera chwakensis, Crocosphaera subtropica, Dactylococcopsis salina, Geminocystis herdmanii, Gloeothece citriformis, Kamptonema formosum, Microcoleus vaginatus, Oscillatoria acuminata, Rippkaea orientalis, Spirulina subsalsa	bacteria
AGGCATGC	8	11	Anabaena cylindrica, Arthrospira platensis, Calothrix parietina, Crocosphaera subtropica, filamentous cyanobacterium ESFC-1, Fortiea contorta, Geminocystis herdmanii, Microcystis aeruginosa, Oscillatoria acuminata, Spirulina subsalsa, Stanieria cyanosphaera	bacteria
CAGACGCC	8	11	Anabaena cylindrica, Beggiatoa alba, Calothrix parietina, Chroococcidiopsis thermalis, Crinalium epipsammum, Crocosphaera subtropica, Gloeothece citriformis, Gloeothece verrucosa, Kamptonema formosum, Pseudanabaena biceps, Rippkaea orientalis	bacteria
CCCCCCCC	8	11	Cellulomonas massiliensis, Halobacterium jilantaiense, Halogranum gelatinilyticum, Halomicrobium zhouii, Haloterrigena daqingensis, Halovivax ruber, Hyperthermus butylicus, Natronoarchaeum philippinense, Pyrolobus fumarii, Thermococcus radiotolerans, Thermogladius calderae	archaea, bacteria
CGGCATGC	8	11	Arthrospira platensis, Calothrix parietina, Chroococcidiopsis thermalis, Crinalium epipsammum, filamentous cyanobacterium ESFC-1, Fischerella muscicola, Fortiea contorta, Gloeothece citriformis, Microcoleus vaginatus, Microcystis aeruginosa, Spirulina subsalsa	bacteria
GCATGCCG	8	11	Arthrospira platensis, Calothrix parietina, Chroococcidiopsis thermalis, Crinalium epipsammum, filamentous cyanobacterium ESFC-1, Fischerella muscicola, Fortiea contorta, Gloeothece citriformis, Microcoleus vaginatus, Microcystis aeruginosa, Spirulina subsalsa	bacteria
GGATCCTA	8	11	Crocosphaera subtropica, Cylindrospermum stagnale, Dactylococcopsis salina, Geminocystis herdmanii, Gordonia aichiensis, Gordonia amicalis, Gordonia paraffinivorans, Oligotropha carboxidovorans, Pseudodesulfovibrio aespoeensis, Pseudomonas mendocina, Ralstonia solanacearum	bacteria
GGCGCCTT	8	11	Beggiatoa alba, Chlorogloeopsis fritschii, Chroococcidiopsis thermalis, Crinalium epipsammum, Halobiforma nitratireducens, Halococcus morrhuae, Helicobacter bizzozeronii, Helicobacter felis, Kamptonema formosum, Natrialba chahannaoensis, Pseudanabaena biceps	archaea, bacteria
GGCGTCTG	8	11	Anabaena cylindrica, Beggiatoa alba, Calothrix parietina, Chroococcidiopsis thermalis, Crinalium epipsammum, Crocosphaera subtropica, Gloeothece citriformis, Gloeothece verrucosa, Kamptonema formosum, Pseudanabaena biceps, Rippkaea orientalis	bacteria
GGGGGGGG	8	11	[Clostridium] leptum, Cellulomonas massiliensis, Halobacterium jilantaiense, Halogranum gelatinilyticum, Halomicrobium zhouii, Haloterrigena daqingensis, Halovivax ruber, Hyperthermus butylicus, Pyrolobus fumarii, Thermococcus radiotolerans, Thermogladius calderae	archaea, bacteria
GTTTCGAA	8	11	Anabaena cylindrica, Arthrospira platensis, Calothrix parietina, Chlorogloeopsis fritschii, Crinalium epipsammum, Fortiea contorta, Microcoleus vaginatus, Oscillatoria acuminata, Pseudanabaena biceps, Spirulina subsalsa, Stanieria cyanosphaera	bacteria
TAGGATCC	8	11	Crocosphaera subtropica, Cylindrospermum stagnale, Dactylococcopsis salina, Geminocystis herdmanii, Gordonia aichiensis, Gordonia amicalis, Gordonia paraffinivorans, Oligotropha carboxidovorans, Pseudodesulfovibrio aespoeensis, Pseudomonas mendocina, Ralstonia solanacearum	bacteria
TGTCGACA	8	11	Calothrix parietina, Chamaesiphon minutus, Coleofasciculus chthonoplastes, Dactylococcopsis salina, filamentous cyanobacterium ESFC-1, Kamptonema formosum, Oscillatoria acuminata, Oscillatoria nigro-viridis, Saccharomonospora xinjiangensis, Scytonema hofmannii, Spirulina subsalsa	bacteria
TGTTCGAA	8	11	Anabaena cylindrica, Calothrix parietina, Chroococcidiopsis thermalis, Coleofasciculus chthonoplastes, Crinalium epipsammum, Crocosphaera chwakensis, Fortiea contorta, Gloeothece citriformis, Oscillatoria acuminata, Prochlorothrix hollandica, Rippkaea orientalis	bacteria
TTCGAAAC	8	11	Anabaena cylindrica, Arthrospira platensis, Calothrix parietina, Chlorogloeopsis fritschii, Crinalium epipsammum, Fortiea contorta, Microcoleus vaginatus, Oscillatoria acuminata, Pseudanabaena biceps, Spirulina subsalsa, Stanieria cyanosphaera	bacteria
TTCGAACA	8	11	Anabaena cylindrica, Calothrix parietina, Chroococcidiopsis thermalis, Coleofasciculus chthonoplastes, Crinalium epipsammum, Crocosphaera chwakensis, Fortiea contorta, Gloeothece citriformis, Oscillatoria acuminata, Prochlorothrix hollandica, Rippkaea orientalis	bacteria
CCGCGCGCGCGC	12	10	Actinoplanes globisporus, Amycolatopsis alba, Amycolatopsis balhimycina, Amycolatopsis benzoatilytica, Amycolatopsis decaplanina, Amycolatopsis mediterranei, Amycolatopsis nigrescens, Nocardia transvalensis, Streptomyces himastatinicus, Streptomyces sulphureus	bacteria
CCGGCGCCGG	10	10	Halococcus agarilyticus, Halococcus hamelinensis, Halococcus saccharolyticus, Halococcus salsus, Halomicrobium mukohataei, Halopiger goleimassiliensis, Halorussus ruber, Halorussus salinus, Haloterrigena limicola, Oscillochloris trichoides	archaea, bacteria
GACGGGCGCC	10	10	Halobiforma nitratireducens, Halococcus agarilyticus, Halococcus hamelinensis, Halococcus salsus, Halococcus sediminicola, Halomicrobium mukohataei, Halopiger goleimassiliensis, Halorubrum hochstenium, Halorussus ruber, Halorussus salinus	archaea
GGCGCCCGTC	10	10	Halobiforma nitratireducens, Halococcus agarilyticus, Halococcus hamelinensis, Halococcus salsus, Halococcus sediminicola, Halomicrobium mukohataei, Halopiger goleimassiliensis, Halorubrum hochstenium, Halorussus ruber, Halorussus salinus	archaea
GGCTCGAGCC	10	10	Actinomadura flavalba, Halegenticoccus soli, Nocardiopsis dassonvillei, Nocardiopsis halotolerans, Nocardiopsis prasina, Pleomorphomonas koreensis, Saccharomonospora cyanea, Saccharomonospora glauca, Streptomyces mobaraensis, Zavarzinella formosa	archaea, bacteria
AGGATCCAA	9	10	Chlorogloeopsis fritschii, Chroococcidiopsis thermalis, Crocosphaera chwakensis, Crocosphaera subtropica, Cylindrospermum stagnale, Fischerella muscicola, Gloeothece citriformis, Kamptonema formosum, Oscillatoria nigro-viridis, Scytonema hofmannii	bacteria
GTTCGAAAA	9	10	Arthrospira platensis, Chlorogloeopsis fritschii, Chroococcidiopsis thermalis, Coleofasciculus chthonoplastes, Crocosphaera subtropica, Dactylococcopsis salina, filamentous cyanobacterium ESFC-1, Microcoleus vaginatus, Oscillatoria nigro-viridis, Stanieria cyanosphaera	bacteria
TTCGAAAAA	9	10	Arthrospira platensis, Chlorogloeopsis fritschii, Chroococcidiopsis thermalis, Crinalium epipsammum, Dactylococcopsis salina, Fischerella muscicola, Fischerella thermalis, Microcystis aeruginosa, Pseudanabaena biceps, Spirulina subsalsa	bacteria
TTGGATCCT	9	10	Chlorogloeopsis fritschii, Chroococcidiopsis thermalis, Crocosphaera chwakensis, Crocosphaera subtropica, Cylindrospermum stagnale, Fischerella muscicola, Gloeothece citriformis, Kamptonema formosum, Oscillatoria nigro-viridis, Scytonema hofmannii	bacteria
TTTTCGAAC	9	10	Arthrospira platensis, Chlorogloeopsis fritschii, Chroococcidiopsis thermalis, Coleofasciculus chthonoplastes, Crocosphaera subtropica, Dactylococcopsis salina, filamentous cyanobacterium ESFC-1, Microcoleus vaginatus, Oscillatoria nigro-viridis, Stanieria cyanosphaera	bacteria
TTTTTCGAA	9	10	Arthrospira platensis, Chlorogloeopsis fritschii, Chroococcidiopsis thermalis, Crinalium epipsammum, Dactylococcopsis salina, Fischerella muscicola, Fischerella thermalis, Microcystis aeruginosa, Pseudanabaena biceps, Spirulina subsalsa	bacteria
AAGGCGCC	8	10	Beggiatoa alba, Chlorogloeopsis fritschii, Chroococcidiopsis thermalis, Crinalium epipsammum, Halobiforma nitratireducens, Halococcus morrhuae, Helicobacter bizzozeronii, Kamptonema formosum, Natrialba chahannaoensis, Pseudanabaena biceps	archaea, bacteria
ACAGCTGT	8	10	Chamaesiphon minutus, Crocosphaera watsonii, Elioraea tepidiphila, filamentous cyanobacterium ESFC-1, Gloeothece verrucosa, Gluconacetobacter diazotrophicus, Halothiobacillus neapolitanus, Kamptonema formosum, Kingella oralis, Microcoleus vaginatus	bacteria
ACATGTCT	8	10	Anabaena cylindrica, Crocosphaera chwakensis, Crocosphaera subtropica, Geminocystis herdmanii, Gloeothece citriformis, Kamptonema formosum, Microcoleus vaginatus, Oscillatoria acuminata, Rippkaea orientalis, Spirulina subsalsa	bacteria
ATGCGCAT	8	10	Anabaena cylindrica, Crinalium epipsammum, Dactylococcopsis salina, filamentous cyanobacterium ESFC-1, Gloeothece citriformis, Gloeothece verrucosa, Kamptonema formosum, Mastigocladopsis repens, Microcoleus vaginatus, Oscillatoria nigro-viridis	bacteria
CCCGCGGG	8	10	Aquaspirillum serpens, Calothrix parietina, Chamaesiphon minutus, Coleofasciculus chthonoplastes, Kamptonema formosum, Mastigocladopsis repens, Nostoc punctiforme, Oscillatoria acuminata, Pseudoalteromonas ruthenica, Scytonema hofmannii	bacteria
CGCATGCG	8	10	Anabaena cylindrica, Chlorogloeopsis fritschii, Chroococcidiopsis thermalis, Crinalium epipsammum, filamentous cyanobacterium ESFC-1, Fischerella muscicola, Kamptonema formosum, Microcoleus vaginatus, Nostoc punctiforme, Spirulina subsalsa	bacteria
CTGGCGCC	8	10	Beggiatoa alba, Chamaesiphon minutus, Crinalium epipsammum, Gloeothece verrucosa, Halobiforma nitratireducens, Helicobacter bizzozeronii, Kamptonema formosum, Oscillatoria acuminata, Pseudanabaena biceps, Scytonema hofmannii	archaea, bacteria
GACGTCCA	8	10	Beggiatoa alba, Chroococcidiopsis thermalis, Crocosphaera subtropica, Crocosphaera watsonii, Dactylococcopsis salina, Gloeothece citriformis, Nostoc punctiforme, Oscillatoria nigro-viridis, Oscillochloris trichoides, Spirulina subsalsa	bacteria
GACTAGTC	8	10	Crinalium epipsammum, Crocosphaera chwakensis, filamentous cyanobacterium ESFC-1, Geminocystis herdmanii, Gloeothece citriformis, Gloeothece verrucosa, Kamptonema formosum, Microcoleus vaginatus, Rippkaea orientalis, Spirulina subsalsa	bacteria
GGCGCCAG	8	10	Beggiatoa alba, Chamaesiphon minutus, Crinalium epipsammum, Gloeothece verrucosa, Halobiforma nitratireducens, Helicobacter bizzozeronii, Kamptonema formosum, Oscillatoria acuminata, Pseudanabaena biceps, Scytonema hofmannii	archaea, bacteria
GGGTACCC	8	10	Bacteroides helcogenes, Beggiatoa alba, Chroococcidiopsis thermalis, Crinalium epipsammum, Dactylococcopsis salina, Desulfovibrio hydrothermalis, filamentous cyanobacterium ESFC-1, Gloeothece citriformis, Hugenholtzia roseola, Rippkaea orientalis	bacteria
TCTCGAGA	8	10	Actinokineospora enzanensis, Bacteroides helcogenes, Chlorogloeopsis fritschii, Chroococcidiopsis thermalis, Hymenobacter aerophilus, Oceanospirillum beijerinckii, Oscillochloris trichoides, Rippkaea orientalis, Rothia dentocariosa, Uliginosibacterium gangwonense	bacteria
TCTGCAGA	8	10	Chroococcidiopsis thermalis, Crinalium epipsammum, filamentous cyanobacterium ESFC-1, Fischerella muscicola, Gloeothece citriformis, Gloeothece verrucosa, Hugenholtzia roseola, Kamptonema formosum, Microcystis aeruginosa, Sphaerochaeta coccoides	bacteria
TGAGCTCA	8	10	Chamaesiphon minutus, Chloroflexus aurantiacus, Chroococcidiopsis thermalis, Cylindrospermum stagnale, filamentous cyanobacterium ESFC-1, Fischerella muscicola, Gloeothece citriformis, Gloeothece verrucosa, Prochlorothrix hollandica, Stanieria cyanosphaera	bacteria
TGGACGTC	8	10	Beggiatoa alba, Chroococcidiopsis thermalis, Crocosphaera subtropica, Crocosphaera watsonii, Dactylococcopsis salina, Gloeothece citriformis, Nostoc punctiforme, Oscillatoria nigro-viridis, Oscillochloris trichoides, Spirulina subsalsa	bacteria
AGAGCGGTTCAA	12	9	Boleophthalmus pectinirostris, Bos mutus, Egretta garzetta, Eurypyga helias, Fulmarus glacialis, Opisthocomus hoazin, Phalacrocorax carbo, Pygoscelis adeliae, Tauraco erythrolophus	vertebrate_mammalian, vertebrate_other
TTGAACCGCTCT	12	9	Boleophthalmus pectinirostris, Bos mutus, Egretta garzetta, Eurypyga helias, Fulmarus glacialis, Opisthocomus hoazin, Phalacrocorax carbo, Pygoscelis adeliae, Tauraco erythrolophus	vertebrate_mammalian, vertebrate_other
ACGGGCGCCG	10	9	Halococcus agarilyticus, Halococcus hamelinensis, Halococcus salsus, Halococcus sediminicola, Halomicrobium katesii, Halomicrobium mukohataei, Halopiger goleimassiliensis, Halorubrum hochstenium, Halorussus salinus	archaea
CCGGGCGCCG	10	9	Halobacterium jilantaiense, Halococcus salsus, Halogranum rubrum, Halomicrobium katesii, Halomicrobium mukohataei, Halonotius roseus, Halopiger goleimassiliensis, Halorubrum tebenquichense, Natronorubrum thiooxidans	archaea
CGGCGCCCGG	10	9	Halobacterium jilantaiense, Halococcus salsus, Halogranum rubrum, Halomicrobium katesii, Halomicrobium mukohataei, Halonotius roseus, Halopiger goleimassiliensis, Halorubrum tebenquichense, Natronorubrum thiooxidans	archaea
CGGCGCCCGT	10	9	Halococcus agarilyticus, Halococcus hamelinensis, Halococcus salsus, Halococcus sediminicola, Halomicrobium katesii, Halomicrobium mukohataei, Halopiger goleimassiliensis, Halorubrum hochstenium, Halorussus salinus	archaea
GAGGCGCCGC	10	9	Halococcus agarilyticus, Halococcus salsus, Halococcus sediminicola, Haloferax volcanii, Halomicrobium mukohataei, Natrialba taiwanensis, Natrinema altunense, Natrinema gari, Natrinema pallidum	archaea
GCGGCGCCTC	10	9	Halococcus agarilyticus, Halococcus salsus, Halococcus sediminicola, Haloferax volcanii, Halomicrobium mukohataei, Natrialba taiwanensis, Natrinema altunense, Natrinema gari, Natrinema pallidum	archaea
GGGGGGGCCG	10	9	Actinomadura atramentaria, Amycolatopsis balhimycina, Brachybacterium faecium, Brachybacterium paraconglomeratum, Brachybacterium squillarum, Nocardia concava, Nocardia takedensis, Nocardia testacea, Nocardiopsis kunsanensis	bacteria
AGGCGCCGC	9	9	Halobiforma nitratireducens, Halococcus hamelinensis, Halococcus morrhuae, Halococcus saccharolyticus, Halonotius roseus, Halopiger goleimassiliensis, Natrialba chahannaoensis, Spirosoma luteum, Spirosoma panaciterrae	archaea, bacteria
AGGGGCGCC	9	9	Halobacterium jilantaiense, Halococcus hamelinensis, Haloferax denitrificans, Haloferax volcanii, Halopiger goleimassiliensis, Halorubrum hochstenium, Natrinema pallidum, Prochlorothrix hollandica, Thiothrix nivea	archaea, bacteria
ATATTCGAA	9	9	Chlorogloeopsis fritschii, Chroococcidiopsis thermalis, Coleofasciculus chthonoplastes, Crocosphaera chwakensis, filamentous cyanobacterium ESFC-1, Geminocystis herdmanii, Kamptonema formosum, Microcoleus vaginatus, Microcystis aeruginosa	bacteria
ATTTCGAAA	9	9	Calothrix parietina, Coleofasciculus chthonoplastes, Crocosphaera subtropica, Crocosphaera watsonii, Cylindrospermum stagnale, Fischerella muscicola, Geminocystis herdmanii, Gloeothece citriformis, Oscillatoria nigro-viridis	bacteria
CGGCGCCAA	9	9	Halococcus hamelinensis, Halococcus salsus, Haloferax elongans, Halogranum gelatinilyticum, Halorubrum hochstenium, Halorussus amylolyticus, Halorussus ruber, Prochlorothrix hollandica, Scytonema hofmannii	archaea, bacteria
GCGGCGCCT	9	9	Halobiforma nitratireducens, Halococcus hamelinensis, Halococcus morrhuae, Halococcus saccharolyticus, Halonotius roseus, Halopiger goleimassiliensis, Natrialba chahannaoensis, Spirosoma luteum, Spirosoma panaciterrae	archaea, bacteria
GGCGCCCCT	9	9	Halobacterium jilantaiense, Halococcus hamelinensis, Haloferax denitrificans, Haloferax volcanii, Halopiger goleimassiliensis, Halorubrum hochstenium, Natrinema pallidum, Prochlorothrix hollandica, Thiothrix nivea	archaea, bacteria
GGGCGCCCA	9	9	Haloarcula sinaiiensis, Halococcus agarilyticus, Halococcus hamelinensis, Halococcus saccharolyticus, Haloferax alexandrinus, Haloferax lucentense, Halopiger goleimassiliensis, Halostella salina, Natrinema pallidum	archaea
GGGCGCCCC	9	9	Faecalibacterium prausnitzii, Haloarcula taiwanensis, Halococcus hamelinensis, Halococcus saccharolyticus, Halococcus salsus, Halomicrobium mukohataei, Halopiger goleimassiliensis, Kingella oralis, Neisseria bacilliformis	archaea, bacteria
GGGGCGCCA	9	9	Faecalibacterium prausnitzii, Halococcus agarilyticus, Haloferax denitrificans, Haloferax lucentense, Halomicroarcula limicola, Halomicrobium mukohataei, Halopiger goleimassiliensis, Halorubrum tebenquichense, Neisseria bacilliformis	archaea, bacteria
GGGGCGCCC	9	9	Faecalibacterium prausnitzii, Haloarcula taiwanensis, Halococcus hamelinensis, Halococcus saccharolyticus, Halococcus salsus, Halomicrobium mukohataei, Halopiger goleimassiliensis, Kingella oralis, Neisseria bacilliformis	archaea, bacteria
GTTTCGAAA	9	9	Chamaesiphon minutus, Coleofasciculus chthonoplastes, Crocosphaera subtropica, filamentous cyanobacterium ESFC-1, Geminocystis herdmanii, Kamptonema formosum, Microcystis aeruginosa, Oscillatoria nigro-viridis, Pleurocapsa minor	bacteria
TCTTTCGAA	9	9	Calothrix parietina, Chamaesiphon minutus, Chroococcidiopsis thermalis, Coleofasciculus chthonoplastes, Crocosphaera subtropica, filamentous cyanobacterium ESFC-1, Gloeothece citriformis, Microcystis aeruginosa, Oscillatoria nigro-viridis	bacteria
TGATTCGAA	9	9	Calothrix parietina, Chamaesiphon minutus, Coleofasciculus chthonoplastes, Crocosphaera chwakensis, Crocosphaera subtropica, Cylindrospermum stagnale, Microcoleus vaginatus, Microcystis aeruginosa, Stanieria cyanosphaera	bacteria
TGGCGCCCC	9	9	Faecalibacterium prausnitzii, Halococcus agarilyticus, Haloferax denitrificans, Haloferax lucentense, Halomicroarcula limicola, Halomicrobium mukohataei, Halopiger goleimassiliensis, Halorubrum tebenquichense, Neisseria bacilliformis	archaea, bacteria
TGGGCGCCC	9	9	Haloarcula sinaiiensis, Halococcus agarilyticus, Halococcus hamelinensis, Halococcus saccharolyticus, Haloferax alexandrinus, Haloferax lucentense, Halopiger goleimassiliensis, Halostella salina, Natrinema pallidum	archaea
TTCGAAAGA	9	9	Calothrix parietina, Chamaesiphon minutus, Chroococcidiopsis thermalis, Coleofasciculus chthonoplastes, Crocosphaera subtropica, filamentous cyanobacterium ESFC-1, Gloeothece citriformis, Microcystis aeruginosa, Oscillatoria nigro-viridis	bacteria
TTCGAATAT	9	9	Chlorogloeopsis fritschii, Chroococcidiopsis thermalis, Coleofasciculus chthonoplastes, Crocosphaera chwakensis, filamentous cyanobacterium ESFC-1, Geminocystis herdmanii, Kamptonema formosum, Microcoleus vaginatus, Microcystis aeruginosa	bacteria
TTCGAATCA	9	9	Calothrix parietina, Chamaesiphon minutus, Coleofasciculus chthonoplastes, Crocosphaera chwakensis, Crocosphaera subtropica, Cylindrospermum stagnale, Microcoleus vaginatus, Microcystis aeruginosa, Stanieria cyanosphaera	bacteria
TTGGCGCCG	9	9	Halococcus hamelinensis, Halococcus salsus, Haloferax elongans, Halogranum gelatinilyticum, Halorubrum hochstenium, Halorussus amylolyticus, Halorussus ruber, Prochlorothrix hollandica, Scytonema hofmannii	archaea, bacteria
TTTCGAAAC	9	9	Chamaesiphon minutus, Coleofasciculus chthonoplastes, Crocosphaera subtropica, filamentous cyanobacterium ESFC-1, Geminocystis herdmanii, Kamptonema formosum, Microcystis aeruginosa, Oscillatoria nigro-viridis, Pleurocapsa minor	bacteria
TTTCGAAAT	9	9	Calothrix parietina, Coleofasciculus chthonoplastes, Crocosphaera subtropica, Crocosphaera watsonii, Cylindrospermum stagnale, Fischerella muscicola, Geminocystis herdmanii, Gloeothece citriformis, Oscillatoria nigro-viridis	bacteria
ACCGCGGA	8	9	Beggiatoa alba, Coleofasciculus chthonoplastes, Crinalium epipsammum, Gloeothece citriformis, Gloeothece verrucosa, Kamptonema formosum, Oscillochloris trichoides, Rippkaea orientalis, Scytonema hofmannii	bacteria
ACTGCAGT	8	9	Alistipes senegalensis, Chamaesiphon minutus, Chroococcidiopsis thermalis, Fischerella muscicola, Kamptonema formosum, Microcystis aeruginosa, Riemerella columbina, Roseiflexus castenholzii, Spirulina subsalsa	bacteria
AGCATGCG	8	9	Chroococcidiopsis thermalis, Crocosphaera chwakensis, Crocosphaera watsonii, Dactylococcopsis salina, filamentous cyanobacterium ESFC-1, Fischerella muscicola, Fischerella thermalis, Gloeothece citriformis, Oscillatoria acuminata	bacteria
AGGGCCCT	8	9	Alloprevotella tannerae, Chloroflexus aurantiacus, Halorussus salinus, Oscillochloris trichoides, Paraprevotella clara, Phaeospirillum molischianum, Prevotella bergensis, Yersinia enterocolitica, Yersinia mollaretii	archaea, bacteria
AGTCGACT	8	9	Calothrix parietina, Fortiea contorta, Geminocystis herdmanii, Oscillatoria nigro-viridis, Pleurocapsa minor, Prochlorothrix hollandica, Saccharomonospora xinjiangensis, Scytonema hofmannii, Spirulina subsalsa	bacteria
ATGCATGC	8	9	Arthrospira platensis, filamentous cyanobacterium ESFC-1, Fischerella thermalis, Gloeothece verrucosa, Microcoleus vaginatus, Microcystis aeruginosa, Oscillatoria nigro-viridis, Prochlorothrix hollandica, Spirulina subsalsa	bacteria
ATGGCGTC	8	9	Calothrix parietina, Crinalium epipsammum, Dactylococcopsis salina, filamentous cyanobacterium ESFC-1, Gloeothece citriformis, Hugenholtzia roseola, Kamptonema formosum, Pseudanabaena biceps, Rippkaea orientalis	bacteria
ATTCGAAG	8	9	Calothrix parietina, Coleofasciculus chthonoplastes, Cylindrospermum stagnale, Fischerella thermalis, Fortiea contorta, Geminocystis herdmanii, Microcoleus vaginatus, Oscillatoria acuminata, Pseudanabaena biceps	bacteria
CAGACGTC	8	9	Anabaena cylindrica, Chroococcidiopsis thermalis, Crocosphaera subtropica, Dactylococcopsis salina, Gloeothece verrucosa, Oscillatoria nigro-viridis, Prochlorothrix hollandica, Pseudanabaena biceps, Spirulina subsalsa	bacteria
CCTCGAGG	8	9	Bacteroides salanitronis, Calothrix parietina, Chlorogloeopsis fritschii, filamentous cyanobacterium ESFC-1, Marvinbryantia formatexigens, Oscillatoria acuminata, Rippkaea orientalis, Spirulina subsalsa, Thiofilum flexile	bacteria
CCTTCGAA	8	9	Anabaena cylindrica, Crinalium epipsammum, Crocosphaera subtropica, Fortiea contorta, Geminocystis herdmanii, Rippkaea orientalis, Stanieria cyanosphaera, Thermus igniterrae, Thermus thermophilus	bacteria
CGCATGCT	8	9	Chroococcidiopsis thermalis, Crocosphaera chwakensis, Crocosphaera watsonii, Dactylococcopsis salina, filamentous cyanobacterium ESFC-1, Fischerella muscicola, Fischerella thermalis, Gloeothece citriformis, Oscillatoria acuminata	bacteria
CTTCGAAT	8	9	Calothrix parietina, Coleofasciculus chthonoplastes, Cylindrospermum stagnale, Fischerella thermalis, Fortiea contorta, Geminocystis herdmanii, Microcoleus vaginatus, Oscillatoria acuminata, Pseudanabaena biceps	bacteria
GACGCCAT	8	9	Calothrix parietina, Crinalium epipsammum, Dactylococcopsis salina, filamentous cyanobacterium ESFC-1, Gloeothece citriformis, Hugenholtzia roseola, Kamptonema formosum, Pseudanabaena biceps, Rippkaea orientalis	bacteria
GACGTCAC	8	9	Anabaena cylindrica, Calothrix parietina, Crocosphaera chwakensis, Crocosphaera subtropica, filamentous cyanobacterium ESFC-1, Gloeothece citriformis, Gloeothece verrucosa, Oscillatoria nigro-viridis, Prochlorothrix hollandica	bacteria
GACGTCTA	8	9	Arthrospira platensis, Crinalium epipsammum, Crocosphaera subtropica, Crocosphaera watsonii, Hugenholtzia roseola, Kamptonema formosum, Oscillatoria nigro-viridis, Prochlorothrix hollandica, Rippkaea orientalis	bacteria
GACGTCTG	8	9	Anabaena cylindrica, Chroococcidiopsis thermalis, Crocosphaera subtropica, Dactylococcopsis salina, Gloeothece verrucosa, Oscillatoria nigro-viridis, Prochlorothrix hollandica, Pseudanabaena biceps, Spirulina subsalsa	bacteria
GCATGCAT	8	9	Arthrospira platensis, filamentous cyanobacterium ESFC-1, Fischerella thermalis, Gloeothece verrucosa, Microcoleus vaginatus, Microcystis aeruginosa, Oscillatoria nigro-viridis, Prochlorothrix hollandica, Spirulina subsalsa	bacteria
GGATCCAC	8	9	Coleofasciculus chthonoplastes, Crocosphaera chwakensis, Crocosphaera subtropica, Cyanobacterium aponinum, Geminocystis herdmanii, Gloeothece verrucosa, Kamptonema formosum, Photorhabdus asymbiotica, Rippkaea orientalis	bacteria
GGGATCCC	8	9	Chamaesiphon minutus, Crinalium epipsammum, Crocosphaera subtropica, Cylindrospermum stagnale, Gloeothece verrucosa, Hahella chejuensis, Kamptonema formosum, Microcoleus vaginatus, Oscillatoria nigro-viridis	bacteria
GGGCGCCA	8	9	Arthrospira platensis, Chamaesiphon minutus, Gloeothece citriformis, Halobiforma nitratireducens, Halococcus morrhuae, Oscillatoria acuminata, Prochlorothrix hollandica, Rippkaea orientalis, Trichormus azollae	archaea, bacteria
GTCGACTA	8	9	Arthrospira platensis, Chroococcidiopsis thermalis, Dactylococcopsis salina, Fortiea contorta, Geminocystis herdmanii, Kamptonema formosum, Prochlorothrix hollandica, Scytonema hofmannii, Spirulina subsalsa	bacteria
GTGACGTC	8	9	Anabaena cylindrica, Calothrix parietina, Crocosphaera chwakensis, Crocosphaera subtropica, filamentous cyanobacterium ESFC-1, Gloeothece citriformis, Gloeothece verrucosa, Oscillatoria nigro-viridis, Prochlorothrix hollandica	bacteria
GTGCGCAC	8	9	Anabaena cylindrica, Arthrospira platensis, Calothrix parietina, Cylindrospermum stagnale, Fortiea contorta, Kamptonema formosum, Mastigocladopsis repens, Nostoc punctiforme, Trichormus azollae	bacteria
GTGGATCC	8	9	Coleofasciculus chthonoplastes, Crocosphaera chwakensis, Crocosphaera subtropica, Cyanobacterium aponinum, Geminocystis herdmanii, Gloeothece verrucosa, Kamptonema formosum, Photorhabdus asymbiotica, Rippkaea orientalis	bacteria
TAGACGTC	8	9	Arthrospira platensis, Crinalium epipsammum, Crocosphaera subtropica, Crocosphaera watsonii, Hugenholtzia roseola, Kamptonema formosum, Oscillatoria nigro-viridis, Prochlorothrix hollandica, Rippkaea orientalis	bacteria
TAGTCGAC	8	9	Arthrospira platensis, Chroococcidiopsis thermalis, Dactylococcopsis salina, Fortiea contorta, Geminocystis herdmanii, Kamptonema formosum, Prochlorothrix hollandica, Scytonema hofmannii, Spirulina subsalsa	bacteria
TCCGCGGT	8	9	Beggiatoa alba, Coleofasciculus chthonoplastes, Crinalium epipsammum, Gloeothece citriformis, Gloeothece verrucosa, Kamptonema formosum, Oscillochloris trichoides, Rippkaea orientalis, Scytonema hofmannii	bacteria
TGGCGCCC	8	9	Arthrospira platensis, Chamaesiphon minutus, Gloeothece citriformis, Halobiforma nitratireducens, Halococcus morrhuae, Oscillatoria acuminata, Prochlorothrix hollandica, Rippkaea orientalis, Trichormus azollae	archaea, bacteria
TTCGAAGG	8	9	Anabaena cylindrica, Crinalium epipsammum, Crocosphaera subtropica, Fortiea contorta, Geminocystis herdmanii, Rippkaea orientalis, Stanieria cyanosphaera, Thermus igniterrae, Thermus thermophilus	bacteria
AAGAGCGGTTCA	12	8	Anser cygnoides, Arachis duranensis, Arachis ipaensis, Eurypyga helias, Opisthocomus hoazin, Pelodiscus sinensis, Phalacrocorax carbo, Tauraco erythrolophus	plant, vertebrate_other
TGAACCGCTCTT	12	8	Anser cygnoides, Arachis duranensis, Arachis ipaensis, Eurypyga helias, Opisthocomus hoazin, Pelodiscus sinensis, Phalacrocorax carbo, Tauraco erythrolophus	plant, vertebrate_other
CGCGGCGCCC	10	8	Haladaptatus paucihalophilus, Haloarcula californiae, Halococcus morrhuae, Halomicrobium katesii, Halomicrobium mukohataei, Halorubrum hochstenium, Halorussus ruber, Halorussus salinus	archaea
CGGCGCCCCG	10	8	Haloarcula vallismortis, Halococcus agarilyticus, Halococcus hamelinensis, Halococcus salsus, Halopiger djelfimassiliensis, Halorussus ruber, Natrinema pallidum, Oscillochloris trichoides	archaea, bacteria
CGGGCGCCGC	10	8	Halococcus hamelinensis, Halococcus morrhuae, Haloferax larsenii, Halopiger goleimassiliensis, Halorhabdus tiamatea, Halorubrum tebenquichense, Haloterrigena hispanica, Haloterrigena limicola	archaea
CGGGGCGCCG	10	8	Haloarcula vallismortis, Halococcus agarilyticus, Halococcus hamelinensis, Halococcus salsus, Halopiger djelfimassiliensis, Halorussus ruber, Natrinema pallidum, Oscillochloris trichoides	archaea, bacteria
GAGGCGCCTC	10	8	Actinokineospora enzanensis, halophilic archaeon, Halosimplex carlsbadense, Microbacterium testaceum, Nocardia asteroides, Nocardia concava, Salinigranum salinum, Thauera aminoaromatica	archaea, bacteria
GCCTCGAGGC	10	8	Actinokineospora enzanensis, Deinococcus apachensis, Nocardiopsis chromatogenes, Nocardiopsis dassonvillei, Saccharothrix espanaensis, Sphingobium chinhatense, Streptomyces acidiscabies, Verrucosispora maris	bacteria
GCGCCCCCCC	10	8	Actinokineospora enzanensis, Actinomyces timonensis, Kineosphaera limosa, Micromonospora lupini, Nocardia thailandica, Nonomuraea coxensis, Saccharomonospora paurometabolica, Thermobispora bispora	bacteria
GCGGCGCCCG	10	8	Halococcus hamelinensis, Halococcus morrhuae, Haloferax larsenii, Halopiger goleimassiliensis, Halorhabdus tiamatea, Halorubrum tebenquichense, Haloterrigena hispanica, Haloterrigena limicola	archaea
GGCGCCACGC	10	8	Halococcus agarilyticus, Halococcus salifodinae, Haloferax alexandrinus, Haloferax lucentense, Haloferax prahovense, Halorubrum tebenquichense, Halorussus ruber, Halorussus salinus	archaea
GGCGCCCGAC	10	8	Haloarcula japonica, Haloarcula taiwanensis, Halococcus agarilyticus, Halococcus saccharolyticus, Halomicrobium katesii, Halomicrobium mukohataei, Halorussus salinus, Natrinema pallidum	archaea
GGCGCCGGAC	10	8	Haladaptatus paucihalophilus, Halococcus agarilyticus, Halococcus hamelinensis, Halococcus saccharolyticus, Halococcus salifodinae, Halococcus salsus, Halococcus sediminicola, Halorussus ruber	archaea
GGGCGCCGCG	10	8	Haladaptatus paucihalophilus, Haloarcula californiae, Halococcus morrhuae, Halomicrobium katesii, Halomicrobium mukohataei, Halorubrum hochstenium, Halorussus ruber, Halorussus salinus	archaea
GGGGGGGCCA	10	8	Nocardiopsis baichengensis, Nocardiopsis dassonvillei, Nocardiopsis ganjiahuensis, Nocardiopsis potens, Nocardiopsis valliformis, Streptomyces fulvissimus, Streptomyces himastatinicus, Streptomyces ipomoeae	bacteria
GGGGGGGGCC	10	8	Actinomyces timonensis, Nocardiopsis dassonvillei, Nocardiopsis kunsanensis, Nocardiopsis valliformis, Streptomyces davaonensis, Streptomyces purpureus, Streptomyces xiaopingdaonensis, Thermomonospora curvata	bacteria
GTCCGGCGCC	10	8	Haladaptatus paucihalophilus, Halococcus agarilyticus, Halococcus hamelinensis, Halococcus saccharolyticus, Halococcus salifodinae, Halococcus salsus, Halococcus sediminicola, Halorussus ruber	archaea
GTCGGGCGCC	10	8	Haloarcula japonica, Haloarcula taiwanensis, Halococcus agarilyticus, Halococcus saccharolyticus, Halomicrobium katesii, Halomicrobium mukohataei, Halorussus salinus, Natrinema pallidum	archaea
TGGCCCCCCC	10	8	Nocardiopsis baichengensis, Nocardiopsis dassonvillei, Nocardiopsis ganjiahuensis, Nocardiopsis potens, Nocardiopsis valliformis, Streptomyces fulvissimus, Streptomyces himastatinicus, Streptomyces ipomoeae	bacteria
AATTCGAAA	9	8	Chlorogloeopsis fritschii, Chroococcidiopsis thermalis, Cylindrospermum stagnale, filamentous cyanobacterium ESFC-1, Fischerella thermalis, Geminocystis herdmanii, Microcystis aeruginosa, Oscillatoria acuminata	bacteria
AATTCGAAG	9	8	Chamaesiphon minutus, Chroococcidiopsis thermalis, Crocosphaera subtropica, Dactylococcopsis salina, filamentous cyanobacterium ESFC-1, Fischerella muscicola, Kamptonema formosum, Oscillatoria nigro-viridis	bacteria
ACTGGCGCC	9	8	Halococcus saccharolyticus, Halococcus salsus, Haloferax lucentense, Haloferax volcanii, Halogranum gelatinilyticum, Halorussus ruber, Natrinema pallidum, Prochlorothrix hollandica	archaea, bacteria
AGTTTCGAA	9	8	Chamaesiphon minutus, Chroococcidiopsis thermalis, Dactylococcopsis salina, filamentous cyanobacterium ESFC-1, Geminocystis herdmanii, Gloeothece citriformis, Microcystis aeruginosa, Oscillatoria nigro-viridis	bacteria
ATTCGAAAG	9	8	Chamaesiphon minutus, Chroococcidiopsis thermalis, Crocosphaera watsonii, Cylindrospermum stagnale, filamentous cyanobacterium ESFC-1, Geminocystis herdmanii, Gloeothece citriformis, Microcystis aeruginosa	bacteria
ATTTTCGAA	9	8	Chamaesiphon minutus, Chlorogloeopsis fritschii, Chroococcidiopsis thermalis, Fischerella muscicola, Fortiea contorta, Geminocystis herdmanii, Microcoleus vaginatus, Oscillatoria nigro-viridis	bacteria
CAGCTGAAA	9	8	Arthrospira platensis, Crinalium epipsammum, filamentous cyanobacterium ESFC-1, Gloeothece citriformis, Oscillatoria acuminata, Oscillatoria nigro-viridis, Prochlorothrix hollandica, Rippkaea orientalis	bacteria
CAGGCGCCC	9	8	Haladaptatus paucihalophilus, Halobellus captivus, Halococcus hamelinensis, Halomicrobium katesii, Halorhabdus tiamatea, Halorubrum hochstenium, Halorussus salinus, Natrinema pallidum	archaea
CGGGGGGGC	9	8	Agrococcus lahaulensis, Alistipes senegalensis, Alistipes shahii, Corynebacterium terpenotabidum, Haloarculaceae archaeon HArcel1, Promicromonospora sukumoe, Pseudoclavibacter faecalis, Tsukamurella paurometabola	archaea, bacteria
CTTCGAATT	9	8	Chamaesiphon minutus, Chroococcidiopsis thermalis, Crocosphaera subtropica, Dactylococcopsis salina, filamentous cyanobacterium ESFC-1, Fischerella muscicola, Kamptonema formosum, Oscillatoria nigro-viridis	bacteria
CTTTCGAAT	9	8	Chamaesiphon minutus, Chroococcidiopsis thermalis, Crocosphaera watsonii, Cylindrospermum stagnale, filamentous cyanobacterium ESFC-1, Geminocystis herdmanii, Gloeothece citriformis, Microcystis aeruginosa	bacteria
GATTCGAAA	9	8	Chamaesiphon minutus, Chlorogloeopsis fritschii, Chroococcidiopsis thermalis, Coleofasciculus chthonoplastes, Crocosphaera subtropica, Dactylococcopsis salina, filamentous cyanobacterium ESFC-1, Microcystis aeruginosa	bacteria
GCCCCCCCG	9	8	Agrococcus lahaulensis, Alistipes senegalensis, Alistipes shahii, Corynebacterium terpenotabidum, Haloarculaceae archaeon HArcel1, Promicromonospora sukumoe, Pseudoclavibacter faecalis, Tsukamurella paurometabola	archaea, bacteria
GCCCCCCCT	9	8	Actinokineospora enzanensis, Actinomadura atramentaria, Actinomycetospora chiangmaiensis, Actinoplanes globisporus, Amycolatopsis alba, Micromonospora lupini, Nocardiopsis valliformis, Winkia neuii	bacteria
GGCGCCAGT	9	8	Halococcus saccharolyticus, Halococcus salsus, Haloferax lucentense, Haloferax volcanii, Halogranum gelatinilyticum, Halorussus ruber, Natrinema pallidum, Prochlorothrix hollandica	archaea, bacteria
GGCGCCGCA	9	8	Halobiforma nitratireducens, Halococcus morrhuae, Halococcus thailandensis, Halomarina oriensis, Halopiger goleimassiliensis, Natrialba chahannaoensis, Prochlorothrix hollandica, Spirosoma luteum	archaea, bacteria
GGCGCCTGA	9	8	Halobacterium jilantaiense, Halococcus hamelinensis, Halopiger goleimassiliensis, Halorubrum tebenquichense, Halorussus salinus, Natrialba chahannaoensis, Natrinema gari, Neisseria bacilliformis	archaea, bacteria
TGCGGCGCC	9	8	Halobiforma nitratireducens, Halococcus morrhuae, Halococcus thailandensis, Halomarina oriensis, Halopiger goleimassiliensis, Natrialba chahannaoensis, Prochlorothrix hollandica, Spirosoma luteum	archaea, bacteria
TTCGAAAAT	9	8	Chamaesiphon minutus, Chlorogloeopsis fritschii, Chroococcidiopsis thermalis, Fischerella muscicola, Fortiea contorta, Geminocystis herdmanii, Microcoleus vaginatus, Oscillatoria nigro-viridis	bacteria
TTCGAAACT	9	8	Chamaesiphon minutus, Chroococcidiopsis thermalis, Dactylococcopsis salina, filamentous cyanobacterium ESFC-1, Geminocystis herdmanii, Gloeothece citriformis, Microcystis aeruginosa, Oscillatoria nigro-viridis	bacteria
TTTCAGCTG	9	8	Arthrospira platensis, Crinalium epipsammum, filamentous cyanobacterium ESFC-1, Gloeothece citriformis, Oscillatoria acuminata, Oscillatoria nigro-viridis, Prochlorothrix hollandica, Rippkaea orientalis	bacteria
TTTCGAATC	9	8	Chamaesiphon minutus, Chlorogloeopsis fritschii, Chroococcidiopsis thermalis, Coleofasciculus chthonoplastes, Crocosphaera subtropica, Dactylococcopsis salina, filamentous cyanobacterium ESFC-1, Microcystis aeruginosa	bacteria
TTTCGAATT	9	8	Chlorogloeopsis fritschii, Chroococcidiopsis thermalis, Cylindrospermum stagnale, filamentous cyanobacterium ESFC-1, Fischerella thermalis, Geminocystis herdmanii, Microcystis aeruginosa, Oscillatoria acuminata	bacteria
AAGGCGTC	8	8	Chroococcidiopsis thermalis, Crinalium epipsammum, filamentous cyanobacterium ESFC-1, Geminocystis herdmanii, Gloeothece citriformis, Gloeothece verrucosa, Kamptonema formosum, Prochlorothrix hollandica	bacteria
ACCGCGGG	8	8	Arthrospira platensis, Calothrix parietina, Chamaesiphon minutus, Coleofasciculus chthonoplastes, Gloeothece citriformis, Prochlorothrix hollandica, Pseudanabaena biceps, Pseudoalteromonas ruthenica	bacteria
ACGGGCTC	8	8	Chamaesiphon minutus, Chlorogloeopsis fritschii, Cylindrospermum stagnale, Gloeothece citriformis, Gloeothece verrucosa, Hugenholtzia roseola, Microcystis aeruginosa, Prochlorothrix hollandica	bacteria
ACTCGAGT	8	8	Alistipes finegoldii, Barnesiella intestinihominis, Crocosphaera subtropica, Dactylococcopsis salina, Desulfovibrio oxyclinae, Fortiea contorta, Geminocystis herdmanii, Hymenobacter aerophilus	bacteria
AGGCGCCA	8	8	Chroococcidiopsis thermalis, Gloeothece citriformis, Gloeothece verrucosa, Helicobacter bizzozeronii, Kamptonema formosum, Natrialba chahannaoensis, Oscillatoria acuminata, Pseudanabaena biceps	archaea, bacteria
AGGCGTCC	8	8	Beggiatoa alba, Calothrix parietina, filamentous cyanobacterium ESFC-1, Gloeothece citriformis, Hugenholtzia roseola, Kamptonema formosum, Microcystis aeruginosa, Rippkaea orientalis	bacteria
AGGGCGCC	8	8	Anabaena cylindrica, Beggiatoa alba, Chamaesiphon minutus, Chroococcidiopsis thermalis, Gloeothece verrucosa, Natrinema pallidum, Oscillatoria acuminata, Prochlorothrix hollandica	archaea, bacteria
AGTGCACT	8	8	Anabaena cylindrica, Chloroflexus aggregans, Crinalium epipsammum, Crocosphaera subtropica, Crocosphaera watsonii, Dactylococcopsis salina, Gloeothece verrucosa, Microcystis aeruginosa	bacteria
ATGACGCC	8	8	Beggiatoa alba, Crinalium epipsammum, Crocosphaera subtropica, Dactylococcopsis salina, filamentous cyanobacterium ESFC-1, Kamptonema formosum, Prochlorothrix hollandica, Spirulina subsalsa	bacteria
ATGGCGCC	8	8	Calothrix parietina, Chroococcidiopsis thermalis, Gloeothece citriformis, Gloeothece verrucosa, Hugenholtzia roseola, Kamptonema formosum, Prochlorothrix hollandica, Rippkaea orientalis	bacteria
ATGTCGAC	8	8	Arthrospira platensis, Chroococcidiopsis thermalis, Coleofasciculus chthonoplastes, Dactylococcopsis salina, filamentous cyanobacterium ESFC-1, Kamptonema formosum, Oscillatoria acuminata, Oscillatoria nigro-viridis	bacteria
ATTCGAAA	8	8	Crinalium epipsammum, Fortiea contorta, Kamptonema formosum, Microcoleus vaginatus, Pseudanabaena biceps, Rippkaea orientalis, Spirulina subsalsa, Stanieria cyanosphaera	bacteria
CACTAGTG	8	8	Crinalium epipsammum, Crocosphaera chwakensis, Crocosphaera subtropica, Gloeothece citriformis, Kamptonema formosum, Microcoleus vaginatus, Microcystis aeruginosa, Oscillatoria nigro-viridis	bacteria
CATGCGCA	8	8	Anabaena cylindrica, Arthrospira platensis, Crinalium epipsammum, Cylindrospermum stagnale, filamentous cyanobacterium ESFC-1, Gloeothece verrucosa, Kamptonema formosum, Oscillatoria nigro-viridis	bacteria
CCAGCTGG	8	8	Bacteroides helcogenes, Gloeothece citriformis, Gloeothece verrucosa, Kamptonema formosum, Oscillatoria nigro-viridis, Pelodictyon phaeoclathratiforme, Rippkaea orientalis, Stanieria cyanosphaera	bacteria
CCCGCGGA	8	8	Beggiatoa alba, Gloeothece citriformis, Gloeothece verrucosa, Kamptonema formosum, Mastigocladopsis repens, Oscillatoria acuminata, Rippkaea orientalis, Thiofilum flexile	bacteria
CCCGCGGT	8	8	Arthrospira platensis, Calothrix parietina, Chamaesiphon minutus, Coleofasciculus chthonoplastes, Gloeothece citriformis, Prochlorothrix hollandica, Pseudanabaena biceps, Pseudoalteromonas ruthenica	bacteria
CGCATGCC	8	8	Anabaena cylindrica, Arthrospira platensis, Chlorogloeopsis fritschii, Chroococcidiopsis thermalis, filamentous cyanobacterium ESFC-1, Fischerella muscicola, Kamptonema formosum, Oscillatoria acuminata	bacteria
CTGCGCAG	8	8	Arthrospira platensis, Calothrix parietina, Crinalium epipsammum, Crocosphaera subtropica, Dactylococcopsis salina, filamentous cyanobacterium ESFC-1, Fortiea contorta, Nostoc punctiforme	bacteria
CTGTCGAC	8	8	Calothrix parietina, Chamaesiphon minutus, Chroococcidiopsis thermalis, Dactylococcopsis salina, Microcystis aeruginosa, Oscillatoriales cyanobacterium JSC-12, Prochlorothrix hollandica, Spirulina subsalsa	bacteria
GACGCCGC	8	8	Beggiatoa alba, Dactylococcopsis salina, Fibrisoma limi, filamentous cyanobacterium ESFC-1, Fulvivirga imtechensis, Prochlorothrix hollandica, Pseudanabaena biceps, Rudanella lutea	bacteria
GACGCCTC	8	8	Beggiatoa alba, Fibrisoma limi, filamentous cyanobacterium ESFC-1, Gloeothece citriformis, Kamptonema formosum, Prochlorothrix hollandica, Pseudanabaena biceps, Rippkaea orientalis	bacteria
GACGCCTT	8	8	Chroococcidiopsis thermalis, Crinalium epipsammum, filamentous cyanobacterium ESFC-1, Geminocystis herdmanii, Gloeothece citriformis, Gloeothece verrucosa, Kamptonema formosum, Prochlorothrix hollandica	bacteria
GACGTCGA	8	8	Calothrix parietina, Crocosphaera chwakensis, Gloeothece citriformis, Microcystis aeruginosa, Nostoc punctiforme, Prochlorothrix hollandica, Pseudanabaena biceps, Rippkaea orientalis	bacteria
GAGCATGC	8	8	Arthrospira platensis, Calothrix parietina, Fischerella muscicola, Fortiea contorta, Gloeothece citriformis, Gloeothece verrucosa, Microcystis aeruginosa, Spirulina subsalsa	bacteria
GAGCCCGT	8	8	Chamaesiphon minutus, Chlorogloeopsis fritschii, Cylindrospermum stagnale, Gloeothece citriformis, Gloeothece verrucosa, Hugenholtzia roseola, Microcystis aeruginosa, Prochlorothrix hollandica	bacteria
GAGGCGTC	8	8	Beggiatoa alba, Fibrisoma limi, filamentous cyanobacterium ESFC-1, Gloeothece citriformis, Kamptonema formosum, Prochlorothrix hollandica, Pseudanabaena biceps, Rippkaea orientalis	bacteria
GCATGCGA	8	8	Beggiatoa alba, Crocosphaera chwakensis, Crocosphaera watsonii, Dactylococcopsis salina, filamentous cyanobacterium ESFC-1, Gloeothece citriformis, Kamptonema formosum, Oscillatoria acuminata	bacteria
GCATGCTC	8	8	Arthrospira platensis, Calothrix parietina, Fischerella muscicola, Fortiea contorta, Gloeothece citriformis, Gloeothece verrucosa, Microcystis aeruginosa, Spirulina subsalsa	bacteria
GCGGCGCC	8	8	Chroococcidiopsis thermalis, Fibrisoma limi, Gloeothece verrucosa, Nostoc punctiforme, Oscillatoria acuminata, Pseudanabaena biceps, Rudanella lutea, Spirosoma spitsbergense	bacteria
GCGTACGC	8	8	Chamaesiphon minutus, Coleofasciculus chthonoplastes, Hugenholtzia roseola, Kamptonema formosum, Microcoleus vaginatus, Nostoc punctiforme, Oscillochloris trichoides, Scytonema hofmannii	bacteria
GGACGCCT	8	8	Beggiatoa alba, Calothrix parietina, filamentous cyanobacterium ESFC-1, Gloeothece citriformis, Hugenholtzia roseola, Kamptonema formosum, Microcystis aeruginosa, Rippkaea orientalis	bacteria
GGCATGCG	8	8	Anabaena cylindrica, Arthrospira platensis, Chlorogloeopsis fritschii, Chroococcidiopsis thermalis, filamentous cyanobacterium ESFC-1, Fischerella muscicola, Kamptonema formosum, Oscillatoria acuminata	bacteria
GGCGCCAT	8	8	Calothrix parietina, Chroococcidiopsis thermalis, Gloeothece citriformis, Gloeothece verrucosa, Hugenholtzia roseola, Kamptonema formosum, Prochlorothrix hollandica, Rippkaea orientalis	bacteria
GGCGCCCT	8	8	Anabaena cylindrica, Beggiatoa alba, Chamaesiphon minutus, Chroococcidiopsis thermalis, Gloeothece verrucosa, Natrinema pallidum, Oscillatoria acuminata, Prochlorothrix hollandica	archaea, bacteria
GGCGCCGC	8	8	Chroococcidiopsis thermalis, Fibrisoma limi, Gloeothece verrucosa, Nostoc punctiforme, Oscillatoria acuminata, Pseudanabaena biceps, Rudanella lutea, Spirosoma spitsbergense	bacteria
GGCGTCAT	8	8	Beggiatoa alba, Crinalium epipsammum, Crocosphaera subtropica, Dactylococcopsis salina, filamentous cyanobacterium ESFC-1, Kamptonema formosum, Prochlorothrix hollandica, Spirulina subsalsa	bacteria
GGCGTCTA	8	8	Anabaena cylindrica, Beggiatoa alba, Calothrix parietina, Crinalium epipsammum, Crocosphaera chwakensis, Hugenholtzia roseola, Kamptonema formosum, Prochlorothrix hollandica	bacteria
GGGCGCCC	8	8	Arthrospira platensis, Halococcus morrhuae, Halococcus sediminicola, Haloferax mediterranei, Natrialba chahannaoensis, Neisseria lactamica, Oscillatoria acuminata, Prochlorothrix hollandica	archaea, bacteria
GGTGCACC	8	8	Anabaena cylindrica, Chamaesiphon minutus, Chroococcidiopsis thermalis, Crocosphaera subtropica, Dactylococcopsis salina, Hugenholtzia roseola, Spirulina subsalsa, Stanieria cyanosphaera	bacteria
GTCGACAC	8	8	Arthrospira platensis, Coleofasciculus chthonoplastes, Dactylococcopsis salina, Kamptonema formosum, Microcoleus vaginatus, Oscillatoria acuminata, Prochlorothrix hollandica, Spirulina subsalsa	bacteria
GTCGACAG	8	8	Calothrix parietina, Chamaesiphon minutus, Chroococcidiopsis thermalis, Dactylococcopsis salina, Microcystis aeruginosa, Oscillatoriales cyanobacterium JSC-12, Prochlorothrix hollandica, Spirulina subsalsa	bacteria
GTCGACAT	8	8	Arthrospira platensis, Chroococcidiopsis thermalis, Coleofasciculus chthonoplastes, Dactylococcopsis salina, filamentous cyanobacterium ESFC-1, Kamptonema formosum, Oscillatoria acuminata, Oscillatoria nigro-viridis	bacteria
GTGTCGAC	8	8	Arthrospira platensis, Coleofasciculus chthonoplastes, Dactylococcopsis salina, Kamptonema formosum, Microcoleus vaginatus, Oscillatoria acuminata, Prochlorothrix hollandica, Spirulina subsalsa	bacteria
TAGACGCC	8	8	Anabaena cylindrica, Beggiatoa alba, Calothrix parietina, Crinalium epipsammum, Crocosphaera chwakensis, Hugenholtzia roseola, Kamptonema formosum, Prochlorothrix hollandica	bacteria
TATTCGAA	8	8	Calothrix parietina, Crinalium epipsammum, Fortiea contorta, Oscillatoria acuminata, Oscillatoria nigro-viridis, Pseudanabaena biceps, Rippkaea orientalis, Spirulina subsalsa	bacteria
TCAGCTGA	8	8	Chloracidobacterium thermophilum, Chloroflexus aurantiacus, Dactylococcopsis salina, filamentous cyanobacterium ESFC-1, Gloeothece citriformis, Haliangium ochraceum, Rhodospirillum centenum, Rippkaea orientalis	bacteria
TCCGCGGG	8	8	Beggiatoa alba, Gloeothece citriformis, Gloeothece verrucosa, Kamptonema formosum, Mastigocladopsis repens, Oscillatoria acuminata, Rippkaea orientalis, Thiofilum flexile	bacteria
TCGACGTC	8	8	Calothrix parietina, Crocosphaera chwakensis, Gloeothece citriformis, Microcystis aeruginosa, Nostoc punctiforme, Prochlorothrix hollandica, Pseudanabaena biceps, Rippkaea orientalis	bacteria
TCGCATGC	8	8	Beggiatoa alba, Crocosphaera chwakensis, Crocosphaera watsonii, Dactylococcopsis salina, filamentous cyanobacterium ESFC-1, Gloeothece citriformis, Kamptonema formosum, Oscillatoria acuminata	bacteria
TCGTACGA	8	8	Beggiatoa alba, Chloroflexus aggregans, Gloeothece citriformis, Kamptonema formosum, Neisseria mucosa, Nitratireductor pacificus, Scytonema hofmannii, Thiothrix nivea	bacteria
TGCGCATG	8	8	Anabaena cylindrica, Arthrospira platensis, Crinalium epipsammum, Cylindrospermum stagnale, filamentous cyanobacterium ESFC-1, Gloeothece verrucosa, Kamptonema formosum, Oscillatoria nigro-viridis	bacteria
TGGCGCCT	8	8	Chroococcidiopsis thermalis, Gloeothece citriformis, Gloeothece verrucosa, Helicobacter bizzozeronii, Kamptonema formosum, Natrialba chahannaoensis, Oscillatoria acuminata, Pseudanabaena biceps	archaea, bacteria
TTCGAATA	8	8	Calothrix parietina, Crinalium epipsammum, Fortiea contorta, Oscillatoria acuminata, Oscillatoria nigro-viridis, Pseudanabaena biceps, Rippkaea orientalis, Spirulina subsalsa	bacteria
TTGGCGCC	8	8	Beggiatoa alba, Calothrix parietina, Chroococcidiopsis thermalis, Gloeothece citriformis, Halococcus saccharolyticus, Helicobacter felis, Hugenholtzia roseola, Kamptonema formosum	archaea, bacteria
TTTCGAAT	8	8	Crinalium epipsammum, Fortiea contorta, Kamptonema formosum, Microcoleus vaginatus, Pseudanabaena biceps, Rippkaea orientalis, Spirulina subsalsa, Stanieria cyanosphaera	bacteria
AAGGAATGCCGA	12	7	Apaloderma vittatum, Chlamydotis macqueenii, Fulmarus glacialis, Leptosomus discolor, Pelodiscus sinensis, Pygoscelis adeliae, Tinamus guttatus	vertebrate_other
ACACTCTTTCCG	12	7	Boleophthalmus pectinirostris, Charadrius vociferus, Columba livia, Eurypyga helias, Phalacrocorax carbo, Pygoscelis adeliae, Tinamus guttatus	vertebrate_other
CGGAAAGAGTGT	12	7	Boleophthalmus pectinirostris, Charadrius vociferus, Columba livia, Eurypyga helias, Phalacrocorax carbo, Pygoscelis adeliae, Tinamus guttatus	vertebrate_other
TCGGCATTCCTT	12	7	Apaloderma vittatum, Chlamydotis macqueenii, Fulmarus glacialis, Leptosomus discolor, Pelodiscus sinensis, Pygoscelis adeliae, Tinamus guttatus	vertebrate_other
CGCGCGCGCGC	11	7	Amycolatopsis azurea, Amycolatopsis keratiniphila, Brachybacterium squillarum, Nocardiopsis ganjiahuensis, Saccharomonospora cyanea, Streptomyces ipomoeae, Streptomyces viridosporus	bacteria
CGCGCGGCGCC	11	7	Halobacterium jilantaiense, Haloferax denitrificans, Haloferax massiliensis, Halorubrum aethiopicum, Halorubrum tebenquichense, Halorussus salinus, Halostella salina	archaea
GCGCGCGCGCG	11	7	Amycolatopsis azurea, Amycolatopsis keratiniphila, Brachybacterium squillarum, Nocardiopsis ganjiahuensis, Saccharomonospora cyanea, Streptomyces ipomoeae, Streptomyces viridosporus	bacteria
GGCGCCGCGCG	11	7	Halobacterium jilantaiense, Haloferax denitrificans, Haloferax massiliensis, Halorubrum aethiopicum, Halorubrum tebenquichense, Halorussus salinus, Halostella salina	archaea
CCGAGGCGCC	10	7	Halobiforma nitratireducens, Halococcus agarilyticus, Halococcus sediminicola, Haloferax volcanii, Halopiger goleimassiliensis, Halorubrum hochstenium, Halorussus ruber	archaea
CCGCGGCGCC	10	7	Halococcus agarilyticus, Halococcus morrhuae, Halococcus salsus, Haloferax elongans, Halomarina oriensis, Halonotius roseus, Halorussus ruber	archaea
CGGCCCCCCC	10	7	Actinomadura atramentaria, Amycolatopsis balhimycina, Brachybacterium faecium, Brachybacterium paraconglomeratum, Brachybacterium squillarum, Nocardia takedensis, Nocardiopsis kunsanensis	bacteria
GCCGGCGCCC	10	7	Halobacterium jilantaiense, Halogranum gelatinilyticum, Halomicrobium katesii, Halomicrobium mukohataei, Halopiger djelfimassiliensis, Halopiger goleimassiliensis, Oscillochloris trichoides	archaea, bacteria
GCGCGGCGCC	10	7	Haloarcula japonica, Halococcus morrhuae, Halococcus salsus, Halococcus sediminicola, Halomarina oriensis, Halomicrobium mukohataei, Halopiger goleimassiliensis	archaea
GCGGCGCCGC	10	7	Halococcus morrhuae, Halococcus saccharolyticus, Halococcus thailandensis, Halomarina oriensis, Halonotius roseus, Halorussus ruber, Halorussus salinus	archaea
GCGTGGCGCC	10	7	Halococcus agarilyticus, Halococcus salifodinae, Haloferax alexandrinus, Haloferax lucentense, Haloferax prahovense, Halorubrum tebenquichense, Halorussus salinus	archaea
GGCCCCCCCA	10	7	Nocardiopsis baichengensis, Nocardiopsis ganjiahuensis, Nocardiopsis lucentensis, Nocardiopsis potens, Nocardiopsis prasina, Streptomyces griseus, Streptomyces himastatinicus	bacteria
GGCCCCCCCC	10	7	Actinomyces timonensis, Nocardiopsis dassonvillei, Nocardiopsis kunsanensis, Nocardiopsis valliformis, Streptomyces davaonensis, Streptomyces purpureus, Thermomonospora curvata	bacteria
GGCGCCGCGC	10	7	Haloarcula japonica, Halococcus morrhuae, Halococcus salsus, Halococcus sediminicola, Halomarina oriensis, Halomicrobium mukohataei, Halopiger goleimassiliensis	archaea
GGCGCCGCGG	10	7	Halococcus agarilyticus, Halococcus morrhuae, Halococcus salsus, Haloferax elongans, Halomarina oriensis, Halonotius roseus, Halorussus ruber	archaea
GGCGCCGCGT	10	7	Halococcus hamelinensis, Halococcus sediminicola, Halococcus thailandensis, Haloferax larsenii, Halomicrobium katesii, Halomicrobium mukohataei, Halorussus ruber	archaea
GGCGCCTCGG	10	7	Halobiforma nitratireducens, Halococcus agarilyticus, Halococcus sediminicola, Haloferax volcanii, Halopiger goleimassiliensis, Halorubrum hochstenium, Halorussus ruber	archaea
GGGCGCCGGC	10	7	Halobacterium jilantaiense, Halogranum gelatinilyticum, Halomicrobium katesii, Halomicrobium mukohataei, Halopiger djelfimassiliensis, Halopiger goleimassiliensis, Oscillochloris trichoides	archaea, bacteria
GGGGGCCCCC	10	7	Cryptococcus wingfieldii, Nocardiopsis ganjiahuensis, Streptomyces davaonensis, Streptomyces hokutonensis, Streptomyces ipomoeae, Streptomyces sulphureus, Thermomonospora curvata	bacteria, fungi
GGGGGGGCGC	10	7	Actinokineospora enzanensis, Actinomyces timonensis, Kineosphaera limosa, Nocardia thailandica, Nonomuraea coxensis, Saccharomonospora paurometabolica, Thermobispora bispora	bacteria
TGGGGGGGCC	10	7	Nocardiopsis baichengensis, Nocardiopsis ganjiahuensis, Nocardiopsis lucentensis, Nocardiopsis potens, Nocardiopsis prasina, Streptomyces griseus, Streptomyces himastatinicus	bacteria
TTTTTTTTTA	10	7	Lactobacillus ceti, Lactobacillus crispatus, Lactobacillus ultunensis, Legionella tunisiensis, Providencia stuartii, Solobacterium moorei, Staphylococcus pseudintermedius	bacteria
AAAGCATGC	9	7	Anabaena cylindrica, Calothrix parietina, Crocosphaera watsonii, Fischerella muscicola, Kamptonema formosum, Pseudanabaena biceps, Stanieria cyanosphaera	bacteria
AATTGCGCA	9	7	Arthrospira platensis, Coleofasciculus chthonoplastes, Crinalium epipsammum, Fortiea contorta, Gloeothece verrucosa, Microcoleus vaginatus, Oscillatoria nigro-viridis	bacteria
ACTTTCGAA	9	7	Calothrix parietina, Chroococcidiopsis thermalis, Coleofasciculus chthonoplastes, Crocosphaera watsonii, Geminocystis herdmanii, Microcoleus vaginatus, Oscillatoria nigro-viridis	bacteria
AGGCTCGAG	9	7	Actinomadura flavalba, Haloarculaceae archaeon HArcel1, Haloprofundus halophilus, Halostella pelagica, Hymenobacter aerophilus, Oscillochloris trichoides, Phaeospirillum molischianum	archaea, bacteria
AGTTCGAAA	9	7	Chamaesiphon minutus, Chroococcidiopsis thermalis, Coleofasciculus chthonoplastes, Crocosphaera subtropica, Crocosphaera watsonii, filamentous cyanobacterium ESFC-1, Stanieria cyanosphaera	bacteria
ATTCTGCAG	9	7	Calothrix parietina, Chamaesiphon minutus, Chroococcidiopsis thermalis, Crinalium epipsammum, Gloeothece citriformis, Kamptonema formosum, Oscillatoria acuminata	bacteria
ATTTCGAAG	9	7	Calothrix parietina, Chamaesiphon minutus, Cylindrospermum stagnale, Fischerella muscicola, Gloeothece citriformis, Microcystis aeruginosa, Pseudanabaena biceps	bacteria
CAGCTGAGA	9	7	Chloroflexus aurantiacus, Fulvivirga imtechensis, Gloeothece verrucosa, Kamptonema formosum, Microcoleus vaginatus, Myxococcus hansupus, Oscillatoria nigro-viridis	bacteria
CATTTCGAA	9	7	Coleofasciculus chthonoplastes, Crocosphaera watsonii, Dactylococcopsis salina, filamentous cyanobacterium ESFC-1, Microcystis aeruginosa, Oscillatoria acuminata, Pseudanabaena biceps	bacteria
CCCCCCCCG	9	7	Aeropyrum pernix, Halolamina rubra, Halorientalis regularis, Halorussus rarus, Kineosphaera limosa, Mycobacterium kansasii, Natronococcus occultus	archaea, bacteria
CCGGCGCCC	9	7	Halobiforma nitratireducens, Halococcus hamelinensis, Halococcus saccharolyticus, Halococcus salsus, Halonotius roseus, Natrialba chahannaoensis, Oscillatoria acuminata	archaea, bacteria
CGGGGGGGG	9	7	Aeropyrum pernix, Halolamina rubra, Halorientalis regularis, Halorussus rarus, Kineosphaera limosa, Mycobacterium kansasii, Natronococcus occultus	archaea, bacteria
CTCGAGCCC	9	7	Actinomadura flavalba, Alistipes finegoldii, Dyadobacter fermentans, Halonotius roseus, Halorussus amylolyticus, Oscillochloris trichoides, Rhodospirillum centenum	archaea, bacteria
CTCGAGCCT	9	7	Actinomadura flavalba, Haloarculaceae archaeon HArcel1, Haloprofundus halophilus, Halostella pelagica, Hymenobacter aerophilus, Oscillochloris trichoides, Phaeospirillum molischianum	archaea, bacteria
CTGCAGAAT	9	7	Calothrix parietina, Chamaesiphon minutus, Chroococcidiopsis thermalis, Crinalium epipsammum, Gloeothece citriformis, Kamptonema formosum, Oscillatoria acuminata	bacteria
CTTCGAAAT	9	7	Calothrix parietina, Chamaesiphon minutus, Cylindrospermum stagnale, Fischerella muscicola, Gloeothece citriformis, Microcystis aeruginosa, Pseudanabaena biceps	bacteria
CTTTCGAAA	9	7	Calothrix parietina, Chamaesiphon minutus, Crocosphaera subtropica, Dactylococcopsis salina, Mastigocladopsis repens, Microcoleus vaginatus, Scytonema hofmannii	bacteria
GCATGCTTT	9	7	Anabaena cylindrica, Calothrix parietina, Crocosphaera watsonii, Fischerella muscicola, Kamptonema formosum, Pseudanabaena biceps, Stanieria cyanosphaera	bacteria
GGCGCCACA	9	7	Halococcus agarilyticus, Halococcus saccharolyticus, Haloferax denitrificans, Haloferax gibbonsii, Haloferax massiliensis, Prochlorothrix hollandica, Shigella flexneri	archaea, bacteria
GGCGCCCCA	9	7	Desulfonatronospira thiodismutans, Escherichia coli, Faecalibacterium prausnitzii, Halococcus hamelinensis, Halococcus saccharolyticus, Halorussus salinus, Prochlorothrix hollandica	archaea, bacteria
GGCGCCTCA	9	7	Faecalibacterium prausnitzii, Halococcus salsus, Haloferax massiliensis, Halopiger goleimassiliensis, Natrialba aegyptia, Neisseria bacilliformis, Spirosoma spitsbergense	archaea, bacteria
GGGCGCCGG	9	7	Halobiforma nitratireducens, Halococcus hamelinensis, Halococcus saccharolyticus, Halococcus salsus, Halonotius roseus, Natrialba chahannaoensis, Oscillatoria acuminata	archaea, bacteria
GGGCGCCTG	9	7	Halobellus captivus, Halococcus hamelinensis, Halogranum gelatinilyticum, Halomicrobium katesii, Halorhabdus tiamatea, Halorubrum hochstenium, Halorussus salinus	archaea
GGGCTCGAG	9	7	Actinomadura flavalba, Alistipes finegoldii, Dyadobacter fermentans, Halonotius roseus, Halorussus amylolyticus, Oscillochloris trichoides, Rhodospirillum centenum	archaea, bacteria
GTTTTCGAA	9	7	Chamaesiphon minutus, Chlorogloeopsis fritschii, Crocosphaera subtropica, filamentous cyanobacterium ESFC-1, Gloeothece citriformis, Pseudanabaena biceps, Stanieria cyanosphaera	bacteria
TCAGGCGCC	9	7	Halococcus hamelinensis, Halopiger goleimassiliensis, Halorubrum tebenquichense, Halorussus salinus, Natrialba chahannaoensis, Natrinema gari, Neisseria bacilliformis	archaea, bacteria
TCTCAGCTG	9	7	Chloroflexus aurantiacus, Fulvivirga imtechensis, Gloeothece verrucosa, Kamptonema formosum, Microcoleus vaginatus, Myxococcus hansupus, Oscillatoria nigro-viridis	bacteria
TGAGGCGCC	9	7	Faecalibacterium prausnitzii, Halococcus salsus, Haloferax massiliensis, Halopiger goleimassiliensis, Natrialba aegyptia, Neisseria bacilliformis, Spirosoma spitsbergense	archaea, bacteria
TGCGCAATT	9	7	Arthrospira platensis, Coleofasciculus chthonoplastes, Crinalium epipsammum, Fortiea contorta, Gloeothece verrucosa, Microcoleus vaginatus, Oscillatoria nigro-viridis	bacteria
TGCTTCGAA	9	7	Chamaesiphon minutus, Crocosphaera subtropica, Cylindrospermum stagnale, filamentous cyanobacterium ESFC-1, Fischerella muscicola, Oscillatoria acuminata, Oscillatoria nigro-viridis	bacteria
TGGGGCGCC	9	7	Desulfonatronospira thiodismutans, Escherichia coli, Faecalibacterium prausnitzii, Halococcus hamelinensis, Halococcus saccharolyticus, Halorussus salinus, Prochlorothrix hollandica	archaea, bacteria
TGTGGCGCC	9	7	Halococcus agarilyticus, Halococcus saccharolyticus, Haloferax denitrificans, Haloferax gibbonsii, Haloferax massiliensis, Prochlorothrix hollandica, Shigella flexneri	archaea, bacteria
TGTTTCGAA	9	7	Chamaesiphon minutus, Coleofasciculus chthonoplastes, Crocosphaera subtropica, Crocosphaera watsonii, Dactylococcopsis salina, Kamptonema formosum, Oscillatoria nigro-viridis	bacteria
TTATTCGAA	9	7	Chlorogloeopsis fritschii, Crocosphaera chwakensis, Cylindrospermum stagnale, Dactylococcopsis salina, Kamptonema formosum, Microcoleus vaginatus, Stanieria cyanosphaera	bacteria
TTCGAAAAC	9	7	Chamaesiphon minutus, Chlorogloeopsis fritschii, Crocosphaera subtropica, filamentous cyanobacterium ESFC-1, Gloeothece citriformis, Pseudanabaena biceps, Stanieria cyanosphaera	bacteria
TTCGAAACA	9	7	Chamaesiphon minutus, Coleofasciculus chthonoplastes, Crocosphaera subtropica, Crocosphaera watsonii, Dactylococcopsis salina, Kamptonema formosum, Oscillatoria nigro-viridis	bacteria
TTCGAAAGT	9	7	Calothrix parietina, Chroococcidiopsis thermalis, Coleofasciculus chthonoplastes, Crocosphaera watsonii, Geminocystis herdmanii, Microcoleus vaginatus, Oscillatoria nigro-viridis	bacteria
TTCGAAATG	9	7	Coleofasciculus chthonoplastes, Crocosphaera watsonii, Dactylococcopsis salina, filamentous cyanobacterium ESFC-1, Microcystis aeruginosa, Oscillatoria acuminata, Pseudanabaena biceps	bacteria
TTCGAACAA	9	7	Chamaesiphon minutus, Chlorogloeopsis fritschii, filamentous cyanobacterium ESFC-1, Fischerella muscicola, Geminocystis herdmanii, Microcoleus vaginatus, Microcystis aeruginosa	bacteria
TTCGAAGCA	9	7	Chamaesiphon minutus, Crocosphaera subtropica, Cylindrospermum stagnale, filamentous cyanobacterium ESFC-1, Fischerella muscicola, Oscillatoria acuminata, Oscillatoria nigro-viridis	bacteria
TTCGAATAA	9	7	Chlorogloeopsis fritschii, Crocosphaera chwakensis, Cylindrospermum stagnale, Dactylococcopsis salina, Kamptonema formosum, Microcoleus vaginatus, Stanieria cyanosphaera	bacteria
TTTCGAAAG	9	7	Calothrix parietina, Chamaesiphon minutus, Crocosphaera subtropica, Dactylococcopsis salina, Mastigocladopsis repens, Microcoleus vaginatus, Scytonema hofmannii	bacteria
TTTCGAACT	9	7	Chamaesiphon minutus, Chroococcidiopsis thermalis, Coleofasciculus chthonoplastes, Crocosphaera subtropica, Crocosphaera watsonii, filamentous cyanobacterium ESFC-1, Stanieria cyanosphaera	bacteria
ACATGCCG	8	7	Anabaena cylindrica, Crinalium epipsammum, Crocosphaera watsonii, Kamptonema formosum, Microcystis aeruginosa, Oscillatoria acuminata, Spirulina subsalsa	bacteria
ACATGCCT	8	7	Anabaena cylindrica, Arthrospira platensis, Crinalium epipsammum, Crocosphaera chwakensis, Kamptonema formosum, Microcystis aeruginosa, Spirulina subsalsa	bacteria
ACATGCTG	8	7	Crocosphaera chwakensis, Dactylococcopsis salina, Gloeothece citriformis, Kamptonema formosum, Microcystis aeruginosa, Rippkaea orientalis, Spirulina subsalsa	bacteria
ACATGTAG	8	7	Arthrospira platensis, Crinalium epipsammum, Crocosphaera chwakensis, Crocosphaera subtropica, Geminocystis herdmanii, Gloeothece citriformis, Oscillatoria acuminata	bacteria
ACATGTTA	8	7	Anabaena cylindrica, Cyanobacterium aponinum, Kamptonema formosum, Microcystis aeruginosa, Oscillatoria acuminata, Oscillatoria nigro-viridis, Rippkaea orientalis	bacteria
ACGCATGC	8	7	Chlorogloeopsis fritschii, Chroococcidiopsis thermalis, Crinalium epipsammum, filamentous cyanobacterium ESFC-1, Fischerella muscicola, Kamptonema formosum, Pseudanabaena biceps	bacteria
AGACGCCA	8	7	Anabaena cylindrica, Beggiatoa alba, Calothrix parietina, Crinalium epipsammum, Hugenholtzia roseola, Pseudanabaena biceps, Rippkaea orientalis	bacteria
AGAGCCCG	8	7	Anabaena cylindrica, Chlorogloeopsis fritschii, Cylindrospermum stagnale, filamentous cyanobacterium ESFC-1, Fortiea contorta, Hugenholtzia roseola, Mastigocladopsis repens	bacteria
AGCATGCA	8	7	Arthrospira platensis, Chroococcidiopsis thermalis, Crinalium epipsammum, Crocosphaera subtropica, Microcystis aeruginosa, Oscillatoria acuminata, Rippkaea orientalis	bacteria
AGCATGTG	8	7	Crocosphaera chwakensis, Crocosphaera subtropica, Gloeothece citriformis, Gloeothece verrucosa, Kamptonema formosum, Oscillatoria acuminata, Rippkaea orientalis	bacteria
AGGCATGT	8	7	Anabaena cylindrica, Arthrospira platensis, Crinalium epipsammum, Crocosphaera chwakensis, Kamptonema formosum, Microcystis aeruginosa, Spirulina subsalsa	bacteria
AGGCGCCC	8	7	Beggiatoa alba, Chamaesiphon minutus, Chroococcidiopsis thermalis, Crinalium epipsammum, Oscillatoria acuminata, Prochlorothrix hollandica, Scytonema hofmannii	bacteria
AGTGCGCA	8	7	Anabaena cylindrica, Arthrospira platensis, Cylindrospermum stagnale, filamentous cyanobacterium ESFC-1, Fortiea contorta, Gloeothece citriformis, Kamptonema formosum	bacteria
ATGCGCAC	8	7	Arthrospira platensis, Calothrix parietina, Dactylococcopsis salina, Fortiea contorta, Gloeothece verrucosa, Kamptonema formosum, Nostoc punctiforme	bacteria
CACATGCT	8	7	Crocosphaera chwakensis, Crocosphaera subtropica, Gloeothece citriformis, Gloeothece verrucosa, Kamptonema formosum, Oscillatoria acuminata, Rippkaea orientalis	bacteria
CAGCATGT	8	7	Crocosphaera chwakensis, Dactylococcopsis salina, Gloeothece citriformis, Kamptonema formosum, Microcystis aeruginosa, Rippkaea orientalis, Spirulina subsalsa	bacteria
CCGAGCCC	8	7	Chamaesiphon minutus, Chlorogloeopsis fritschii, Cylindrospermum stagnale, Fortiea contorta, Hugenholtzia roseola, Mastigocladopsis repens, Prochlorothrix hollandica	bacteria
CCGCGGTC	8	7	Aquaspirillum serpens, Beggiatoa alba, Chamaesiphon minutus, Coleofasciculus chthonoplastes, Kamptonema formosum, Mastigocladopsis repens, Prochlorothrix hollandica	bacteria
CGGCATGT	8	7	Anabaena cylindrica, Crinalium epipsammum, Crocosphaera watsonii, Kamptonema formosum, Microcystis aeruginosa, Oscillatoria acuminata, Spirulina subsalsa	bacteria
CGGGCTCT	8	7	Anabaena cylindrica, Chlorogloeopsis fritschii, Cylindrospermum stagnale, filamentous cyanobacterium ESFC-1, Fortiea contorta, Hugenholtzia roseola, Mastigocladopsis repens	bacteria
CGGTGCAC	8	7	Anabaena cylindrica, Chamaesiphon minutus, Chroococcidiopsis thermalis, filamentous cyanobacterium ESFC-1, Fischerella muscicola, Hugenholtzia roseola, Spirulina subsalsa	bacteria
CTACATGT	8	7	Arthrospira platensis, Crinalium epipsammum, Crocosphaera chwakensis, Crocosphaera subtropica, Geminocystis herdmanii, Gloeothece citriformis, Oscillatoria acuminata	bacteria
CTGCAGAC	8	7	Anabaena cylindrica, Cylindrospermum stagnale, filamentous cyanobacterium ESFC-1, Fischerella muscicola, Gloeothece verrucosa, Kamptonema formosum, Spirulina subsalsa	bacteria
CTGCAGGC	8	7	Chroococcidiopsis thermalis, Crinalium epipsammum, filamentous cyanobacterium ESFC-1, Fischerella muscicola, Gloeothece verrucosa, Hugenholtzia roseola, Spirulina subsalsa	bacteria
CTTCGAAA	8	7	Anabaena cylindrica, Crinalium epipsammum, Fischerella thermalis, Geminocystis herdmanii, Oscillatoria acuminata, Rickettsia felis, Rippkaea orientalis	bacteria
GACCGCGG	8	7	Aquaspirillum serpens, Beggiatoa alba, Chamaesiphon minutus, Coleofasciculus chthonoplastes, Kamptonema formosum, Mastigocladopsis repens, Prochlorothrix hollandica	bacteria
GAGTCGAC	8	7	Chlorogloeopsis fritschii, filamentous cyanobacterium ESFC-1, Fortiea contorta, Oscillatoria nigro-viridis, Prochlorothrix hollandica, Scytonema hofmannii, Spirulina subsalsa	bacteria
GCATGCCA	8	7	Arthrospira platensis, filamentous cyanobacterium ESFC-1, Fischerella muscicola, Fortiea contorta, Geminocystis herdmanii, Gloeothece citriformis, Kamptonema formosum	bacteria
GCATGCGC	8	7	Anabaena cylindrica, Chlorogloeopsis fritschii, Fischerella muscicola, Fischerella thermalis, Kamptonema formosum, Oscillatoria acuminata, Spirulina subsalsa	bacteria
GCATGCGT	8	7	Chlorogloeopsis fritschii, Chroococcidiopsis thermalis, Crinalium epipsammum, filamentous cyanobacterium ESFC-1, Fischerella muscicola, Kamptonema formosum, Pseudanabaena biceps	bacteria
GCCTGCAG	8	7	Chroococcidiopsis thermalis, Crinalium epipsammum, filamentous cyanobacterium ESFC-1, Fischerella muscicola, Gloeothece verrucosa, Hugenholtzia roseola, Spirulina subsalsa	bacteria
GCGCATGC	8	7	Anabaena cylindrica, Chlorogloeopsis fritschii, Fischerella muscicola, Fischerella thermalis, Kamptonema formosum, Oscillatoria acuminata, Spirulina subsalsa	bacteria
GCGGCGTC	8	7	Beggiatoa alba, Fibrisoma limi, filamentous cyanobacterium ESFC-1, Fulvivirga imtechensis, Prochlorothrix hollandica, Pseudanabaena biceps, Rudanella lutea	bacteria
GGAGCCCC	8	7	Beggiatoa alba, Chroococcidiopsis thermalis, Crinalium epipsammum, Gloeothece verrucosa, Hugenholtzia roseola, Prochlorothrix hollandica, Thiofilum flexile	bacteria
GGAGCTCC	8	7	Anabaena cylindrica, Chamaesiphon minutus, Chroococcidiopsis thermalis, filamentous cyanobacterium ESFC-1, Fischerella muscicola, Fischerella thermalis, Gloeothece citriformis	bacteria
GGCGCCAA	8	7	Beggiatoa alba, Calothrix parietina, Chroococcidiopsis thermalis, Gloeothece citriformis, Halococcus saccharolyticus, Hugenholtzia roseola, Kamptonema formosum	archaea, bacteria
GGCGCCAC	8	7	Calothrix parietina, Chroococcidiopsis thermalis, Crinalium epipsammum, Gloeothece citriformis, Hugenholtzia roseola, Oscillatoria acuminata, Pseudanabaena biceps	bacteria
GGCGTCCA	8	7	Crocosphaera chwakensis, filamentous cyanobacterium ESFC-1, Gloeothece citriformis, Gloeothece verrucosa, Hugenholtzia roseola, Kamptonema formosum, Microcystis aeruginosa	bacteria
GGGCGCCT	8	7	Beggiatoa alba, Chamaesiphon minutus, Chroococcidiopsis thermalis, Crinalium epipsammum, Oscillatoria acuminata, Prochlorothrix hollandica, Scytonema hofmannii	bacteria
GGGCTCGG	8	7	Chamaesiphon minutus, Chlorogloeopsis fritschii, Cylindrospermum stagnale, Fortiea contorta, Hugenholtzia roseola, Mastigocladopsis repens, Prochlorothrix hollandica	bacteria
GGGGCTCC	8	7	Beggiatoa alba, Chroococcidiopsis thermalis, Crinalium epipsammum, Gloeothece verrucosa, Hugenholtzia roseola, Prochlorothrix hollandica, Thiofilum flexile	bacteria
GTCGACTC	8	7	Chlorogloeopsis fritschii, filamentous cyanobacterium ESFC-1, Fortiea contorta, Oscillatoria nigro-viridis, Prochlorothrix hollandica, Scytonema hofmannii, Spirulina subsalsa	bacteria
GTCTGCAG	8	7	Anabaena cylindrica, Cylindrospermum stagnale, filamentous cyanobacterium ESFC-1, Fischerella muscicola, Gloeothece verrucosa, Kamptonema formosum, Spirulina subsalsa	bacteria
GTGACGCC	8	7	filamentous cyanobacterium ESFC-1, Gloeothece citriformis, Hugenholtzia roseola, Kamptonema formosum, Prochlorothrix hollandica, Pseudanabaena biceps, Rippkaea orientalis	bacteria
GTGCACCG	8	7	Anabaena cylindrica, Chamaesiphon minutus, Chroococcidiopsis thermalis, filamentous cyanobacterium ESFC-1, Fischerella muscicola, Hugenholtzia roseola, Spirulina subsalsa	bacteria
GTGCGCAT	8	7	Arthrospira platensis, Calothrix parietina, Dactylococcopsis salina, Fortiea contorta, Gloeothece verrucosa, Kamptonema formosum, Nostoc punctiforme	bacteria
GTGGCGCC	8	7	Calothrix parietina, Chroococcidiopsis thermalis, Crinalium epipsammum, Gloeothece citriformis, Hugenholtzia roseola, Oscillatoria acuminata, Pseudanabaena biceps	bacteria
TAACATGT	8	7	Anabaena cylindrica, Cyanobacterium aponinum, Kamptonema formosum, Microcystis aeruginosa, Oscillatoria acuminata, Oscillatoria nigro-viridis, Rippkaea orientalis	bacteria
TACTAGTA	8	7	filamentous cyanobacterium ESFC-1, Gloeothece citriformis, Kamptonema formosum, Microcoleus vaginatus, Microcystis aeruginosa, Rippkaea orientalis, Spirulina subsalsa	bacteria
TCTTCGAA	8	7	Calothrix parietina, Chroococcidiopsis thermalis, Crinalium epipsammum, Fischerella muscicola, Microcoleus vaginatus, Microcystis aeruginosa, Oscillatoria acuminata	bacteria
TGACGCCA	8	7	Calothrix parietina, Crinalium epipsammum, Crocosphaera chwakensis, filamentous cyanobacterium ESFC-1, Hugenholtzia roseola, Kamptonema formosum, Prochlorothrix hollandica	bacteria
TGCATGCT	8	7	Arthrospira platensis, Chroococcidiopsis thermalis, Crinalium epipsammum, Crocosphaera subtropica, Microcystis aeruginosa, Oscillatoria acuminata, Rippkaea orientalis	bacteria
TGCGCACA	8	7	Anabaena cylindrica, Calothrix parietina, Dactylococcopsis salina, filamentous cyanobacterium ESFC-1, Gloeothece verrucosa, Kamptonema formosum, Nostoc punctiforme	bacteria
TGCGCACT	8	7	Anabaena cylindrica, Arthrospira platensis, Cylindrospermum stagnale, filamentous cyanobacterium ESFC-1, Fortiea contorta, Gloeothece citriformis, Kamptonema formosum	bacteria
TGGACGCC	8	7	Crocosphaera chwakensis, filamentous cyanobacterium ESFC-1, Gloeothece citriformis, Gloeothece verrucosa, Hugenholtzia roseola, Kamptonema formosum, Microcystis aeruginosa	bacteria
TGGCATGC	8	7	Arthrospira platensis, filamentous cyanobacterium ESFC-1, Fischerella muscicola, Fortiea contorta, Geminocystis herdmanii, Gloeothece citriformis, Kamptonema formosum	bacteria
TGGCGTCA	8	7	Calothrix parietina, Crinalium epipsammum, Crocosphaera chwakensis, filamentous cyanobacterium ESFC-1, Hugenholtzia roseola, Kamptonema formosum, Prochlorothrix hollandica	bacteria
TGGCGTCT	8	7	Anabaena cylindrica, Beggiatoa alba, Calothrix parietina, Crinalium epipsammum, Hugenholtzia roseola, Pseudanabaena biceps, Rippkaea orientalis	bacteria
TGTGCGCA	8	7	Anabaena cylindrica, Calothrix parietina, Dactylococcopsis salina, filamentous cyanobacterium ESFC-1, Gloeothece verrucosa, Kamptonema formosum, Nostoc punctiforme	bacteria
TTCGAAGA	8	7	Calothrix parietina, Chroococcidiopsis thermalis, Crinalium epipsammum, Fischerella muscicola, Microcoleus vaginatus, Microcystis aeruginosa, Oscillatoria acuminata	bacteria
TTTCGAAA	8	7	Anabaena cylindrica, Chlorogloeopsis fritschii, Chroococcidiopsis thermalis, Fortiea contorta, Oscillatoria acuminata, Pseudanabaena biceps, Rickettsia rhipicephali	bacteria
TTTCGAAG	8	7	Anabaena cylindrica, Crinalium epipsammum, Fischerella thermalis, Geminocystis herdmanii, Oscillatoria acuminata, Rickettsia felis, Rippkaea orientalis	bacteria
CGTCGAC	7	7	Actinobacillus minor, Coleofasciculus chthonoplastes, Fulvivirga imtechensis, Geminocystis herdmanii, Kamptonema formosum, Oscillatoria acuminata, Prochlorothrix hollandica	bacteria
GTCGACG	7	7	Actinobacillus minor, Coleofasciculus chthonoplastes, Fulvivirga imtechensis, Geminocystis herdmanii, Kamptonema formosum, Oscillatoria acuminata, Prochlorothrix hollandica	bacteria
AACCGCTCTTGT	12	6	Apaloderma vittatum, Arachis duranensis, Columba livia, Gavia stellata, Phalacrocorax carbo, Tinamus guttatus	plant, vertebrate_other
ACAAGAGCGGTT	12	6	Apaloderma vittatum, Arachis duranensis, Columba livia, Gavia stellata, Phalacrocorax carbo, Tinamus guttatus	plant, vertebrate_other
ACGGGAAAGAGT	12	6	Arachis duranensis, Columba livia, Cuculus canorus, Eurypyga helias, Pelodiscus sinensis, Phalacrocorax carbo	plant, vertebrate_other
ACTCTTTCCCGT	12	6	Arachis duranensis, Columba livia, Cuculus canorus, Eurypyga helias, Pelodiscus sinensis, Phalacrocorax carbo	plant, vertebrate_other
CGCGCGCGCGCC	12	6	Amycolatopsis decaplanina, Nocardia asteroides, Streptomyces gancidicus, Streptomyces himastatinicus, Streptomyces hokutonensis, Streptomyces sulphureus	bacteria
GACGCTCTTCAA	12	6	Arachis duranensis, Boleophthalmus pectinirostris, Cariama cristata, Eufriesea mexicana, Pelodiscus sinensis, Pygoscelis adeliae	invertebrate, plant, vertebrate_other
GGCGCGCGCGCG	12	6	Amycolatopsis decaplanina, Nocardia asteroides, Streptomyces gancidicus, Streptomyces himastatinicus, Streptomyces hokutonensis, Streptomyces sulphureus	bacteria
TTGAAGAGCGTC	12	6	Arachis duranensis, Boleophthalmus pectinirostris, Cariama cristata, Eufriesea mexicana, Pelodiscus sinensis, Pygoscelis adeliae	invertebrate, plant, vertebrate_other
AAAAAAAAAAT	11	6	Acidianus manzaensis, Anaerococcus provencensis, Caldisalinibacter kiritimatiensis, Clostridium novyi, Erysipelatoclostridium ramosum, Ruminiclostridium papyrosolvens	archaea, bacteria
ATTTTTTTTTT	11	6	Acidianus manzaensis, Anaerococcus senegalensis, Caldisalinibacter kiritimatiensis, Clostridium novyi, Erysipelatoclostridium ramosum, Peptoniphilus obesi	archaea, bacteria
GAACCGCTCTA	11	6	Boleophthalmus pectinirostris, Columba livia, Cynoglossus semilaevis, Formica exsecta, Habropoda laboriosa, Zootermopsis nevadensis	invertebrate, vertebrate_other
GAGCGGTTCAC	11	6	Acanthisitta chloris, Arachis duranensis, Arachis ipaensis, Boleophthalmus pectinirostris, Geospiza fortis, Habropoda laboriosa	invertebrate, plant, vertebrate_other
GGAATGCCGAC	11	6	Antrostomus carolinensis, Boleophthalmus pectinirostris, Cynoglossus semilaevis, Habropoda laboriosa, Phalacrocorax carbo, Zootermopsis nevadensis	invertebrate, vertebrate_other
GTCGGCATTCC	11	6	Antrostomus carolinensis, Boleophthalmus pectinirostris, Cynoglossus semilaevis, Habropoda laboriosa, Phalacrocorax carbo, Zootermopsis nevadensis	invertebrate, vertebrate_other
GTGAACCGCTC	11	6	Acanthisitta chloris, Arachis duranensis, Arachis ipaensis, Boleophthalmus pectinirostris, Geospiza fortis, Habropoda laboriosa	invertebrate, plant, vertebrate_other
TAGAGCGGTTC	11	6	Boleophthalmus pectinirostris, Columba livia, Cynoglossus semilaevis, Formica exsecta, Habropoda laboriosa, Zootermopsis nevadensis	invertebrate, vertebrate_other
ACGCGGCGCC	10	6	Halococcus hamelinensis, Halococcus sediminicola, Halococcus thailandensis, Halomicrobium katesii, Halomicrobium mukohataei, Halorussus ruber	archaea
CGCCCCCCCG	10	6	Amycolatopsis alba, Amycolatopsis keratiniphila, Amycolatopsis nigrescens, Nocardia takedensis, Saccharomonospora glauca, Streptomyces davaonensis	bacteria
CTCGGCGCCC	10	6	Halobacterium jilantaiense, Halomicrobium katesii, Halomicrobium mukohataei, Halorubrum tebenquichense, Halorussus salinus, Natrinema pallidum	archaea
GAAAAAAAAA	10	6	Acidianus ambivalens, Acidianus sulfidivorans, Caldisphaera lagunensis, Methanocaldococcus jannaschii, Staphylococcus argenteus, Staphylococcus lugdunensis	archaea, bacteria
GCCGGCCGGC	10	6	Deinococcus apachensis, Epibacterium mobile, Halorussus salinus, Nodosilinea nodulosa, Oscillochloris trichoides, Pirellula staleyi	archaea, bacteria
GCCGGGCGCC	10	6	Halococcus hamelinensis, Halococcus salsus, Haloferax volcanii, Halorubrum hochstenium, Halorussus salinus, Halostella salina	archaea
GCGGGGCGCC	10	6	Haloferax denitrificans, Haloferax sulfurifontis, Halomarina oriensis, Halorussus ruber, Natrinema salaciae, Oscillochloris trichoides	archaea, bacteria
GGCGCCCCGC	10	6	Haloferax denitrificans, Haloferax sulfurifontis, Halomarina oriensis, Halorussus ruber, Natrinema salaciae, Oscillochloris trichoides	archaea, bacteria
GGCGCCCGCC	10	6	Halococcus agarilyticus, Halomicrobium katesii, Halomicrobium mukohataei, Halopiger goleimassiliensis, Halorussus ruber, Natrinema pallidum	archaea
GGCGCCCGGC	10	6	Halococcus hamelinensis, Halococcus salsus, Haloferax volcanii, Halorubrum hochstenium, Halorussus salinus, Halostella salina	archaea
GGCGCCGACC	10	6	Halococcus agarilyticus, Halococcus hamelinensis, Halococcus morrhuae, Halococcus saccharolyticus, Halopiger djelfimassiliensis, Halorubrum hochstenium	archaea
GGCGGGCGCC	10	6	Halococcus agarilyticus, Halomicrobium katesii, Halomicrobium mukohataei, Halopiger goleimassiliensis, Halorussus ruber, Natrinema pallidum	archaea
GGGCGCCGAG	10	6	Halobacterium jilantaiense, Halomicrobium katesii, Halomicrobium mukohataei, Halorubrum tebenquichense, Halorussus salinus, Natrinema pallidum	archaea
GGGGGGGGTC	10	6	Actinosynnema mirum, Nocardiopsis ganjiahuensis, Nocardiopsis prasina, Nocardiopsis valliformis, Streptomyces prunicolor, Streptosporangium roseum	bacteria
GGTCGGCGCC	10	6	Halococcus agarilyticus, Halococcus hamelinensis, Halococcus morrhuae, Halococcus saccharolyticus, Halopiger djelfimassiliensis, Halorubrum hochstenium	archaea
TAAAAAAAAA	10	6	Lactobacillus ceti, Lactobacillus crispatus, Lactobacillus ultunensis, Legionella tunisiensis, Providencia stuartii, Staphylococcus pseudintermedius	bacteria
AAACTAGTC	9	6	Crocosphaera subtropica, Gloeothece citriformis, Microcoleus vaginatus, Microcystis aeruginosa, Oscillatoria nigro-viridis, Rippkaea orientalis	bacteria
AAAGGATCC	9	6	Chroococcidiopsis thermalis, Crinalium epipsammum, Cylindrospermum stagnale, Microcoleus vaginatus, Oscillatoria nigro-viridis, Photorhabdus asymbiotica	bacteria
AACTAGTTA	9	6	Arthrospira platensis, Crocosphaera chwakensis, Gloeothece verrucosa, Kamptonema formosum, Microcoleus vaginatus, Oscillatoria nigro-viridis	bacteria
AACTAGTTG	9	6	Arthrospira platensis, Crinalium epipsammum, Crocosphaera chwakensis, Crocosphaera subtropica, Microcoleus vaginatus, Oscillatoria acuminata	bacteria
AACTTCGAA	9	6	Chamaesiphon minutus, Geminocystis herdmanii, Kamptonema formosum, Microcystis aeruginosa, Oscillatoria nigro-viridis, Stanieria cyanosphaera	bacteria
AAGGCGCCG	9	6	Halococcus saccharolyticus, Halococcus sediminicola, Halonotius roseus, Halopiger djelfimassiliensis, Halopiger goleimassiliensis, Halorussus ruber	archaea
ACAGCTGAG	9	6	Chamaesiphon minutus, Fulvivirga imtechensis, Haliangium ochraceum, Microcoleus vaginatus, Myxococcus hansupus, Oscillatoria nigro-viridis	bacteria
ACAGGCGCC	9	6	Halococcus hamelinensis, Haloferax massiliensis, Haloferax volcanii, Natrialba chahannaoensis, Oceanimonas smirnovii, Oscillochloris trichoides	archaea, bacteria
ACGGGCGCC	9	6	Halococcus saccharolyticus, Natrialba chahannaoensis, Neisseria bacilliformis, Oscillatoria acuminata, Shigella flexneri, Thiothrix nivea	archaea, bacteria
ACTAGTTAT	9	6	Crocosphaera chwakensis, Crocosphaera subtropica, Geminocystis herdmanii, Gloeothece citriformis, Gloeothece verrucosa, Rippkaea orientalis	bacteria
ACTAGTTTC	9	6	Crocosphaera chwakensis, Crocosphaera subtropica, Crocosphaera watsonii, Gloeothece citriformis, Kamptonema formosum, Microcoleus vaginatus	bacteria
ACTGCAGCT	9	6	Calothrix parietina, Chamaesiphon minutus, Chloroflexus aurantiacus, Citrobacter koseri, Cylindrospermum stagnale, Fischerella muscicola	bacteria
AGCTGCAGT	9	6	Calothrix parietina, Chamaesiphon minutus, Chloroflexus aurantiacus, Citrobacter koseri, Cylindrospermum stagnale, Fischerella muscicola	bacteria
AGGCGCCCC	9	6	Halococcus agarilyticus, Halomicrobium katesii, Halopiger goleimassiliensis, Halorubrum hochstenium, Halorussus ruber, Halorussus salinus	archaea
AGGCGCCGG	9	6	Haladaptatus cibarius, Halococcus hamelinensis, Halococcus saccharolyticus, Halopiger goleimassiliensis, Natrialba chahannaoensis, Oscillochloris trichoides	archaea, bacteria
AGTGGCGCC	9	6	Halococcus hamelinensis, Halococcus saccharolyticus, Halococcus salifodinae, Halococcus salsus, Halogranum gelatinilyticum, Neisseria bacilliformis	archaea, bacteria
ATAACTAGT	9	6	Crocosphaera chwakensis, Crocosphaera subtropica, Geminocystis herdmanii, Gloeothece citriformis, Gloeothece verrucosa, Rippkaea orientalis	bacteria
ATTCGAAGA	9	6	Chamaesiphon minutus, Crocosphaera subtropica, Gloeothece citriformis, Kamptonema formosum, Oscillatoria nigro-viridis, Stanieria cyanosphaera	bacteria
ATTCGAATA	9	6	Anabaena cylindrica, Chroococcidiopsis thermalis, Crocosphaera subtropica, Geminocystis herdmanii, Microcoleus vaginatus, Microcystis aeruginosa	bacteria
CAACTAGTT	9	6	Arthrospira platensis, Crinalium epipsammum, Crocosphaera chwakensis, Crocosphaera subtropica, Microcoleus vaginatus, Oscillatoria acuminata	bacteria
CCCCCCCAG	9	6	Actinoplanes globisporus, Arthrobacter nitrophenolicus, Nocardia transvalensis, Pseudarthrobacter chlorophenolicus, Pyrodictium occultum, Sciscionella marina	archaea, bacteria
CCGGCGCCA	9	6	Halococcus saccharolyticus, Halococcus salsus, Halogranum gelatinilyticum, Halonotius roseus, Halorubrum hochstenium, Natrialba chahannaoensis	archaea
CCGGCGCCT	9	6	Haladaptatus cibarius, Halococcus hamelinensis, Halococcus saccharolyticus, Halopiger goleimassiliensis, Natrialba chahannaoensis, Oscillochloris trichoides	archaea, bacteria
CCGGGCGCC	9	6	Escherichia coli, Halococcus saccharolyticus, Halococcus salifodinae, Halococcus thailandensis, Natrialba chahannaoensis, Oscillochloris trichoides	archaea, bacteria
CGAGTGTAC	9	6	Amycolatopsis decaplanina, Amycolatopsis keratiniphila, Gordonia otitidis, Kribbella catacumbae, Streptomyces bottropensis, Streptomyces zinciresistens	bacteria
CGGCGCCTT	9	6	Halococcus saccharolyticus, Halococcus sediminicola, Halonotius roseus, Halopiger djelfimassiliensis, Halopiger goleimassiliensis, Halorussus ruber	archaea
CGGGCGCCC	9	6	Halobiforma nitratireducens, Halococcus saccharolyticus, Halococcus salsus, Halomicrobium mukohataei, Halonotius pteroides, Oscillochloris trichoides	archaea, bacteria
CGGGGCGCC	9	6	Faecalibacterium prausnitzii, Halococcus saccharolyticus, Halomicrobium mukohataei, Kingella oralis, Natrialba chahannaoensis, Prochlorothrix hollandica	archaea, bacteria
CTCAGCTGT	9	6	Chamaesiphon minutus, Fulvivirga imtechensis, Haliangium ochraceum, Microcoleus vaginatus, Myxococcus hansupus, Oscillatoria nigro-viridis	bacteria
GAAACTAGT	9	6	Crocosphaera chwakensis, Crocosphaera subtropica, Crocosphaera watsonii, Gloeothece citriformis, Kamptonema formosum, Microcoleus vaginatus	bacteria
GACTAGTTT	9	6	Crocosphaera subtropica, Gloeothece citriformis, Microcoleus vaginatus, Microcystis aeruginosa, Oscillatoria nigro-viridis, Rippkaea orientalis	bacteria
GCATGCTGC	9	6	Chamaesiphon minutus, Chroococcidiopsis thermalis, Microcoleus vaginatus, Nostoc punctiforme, Oscillatoria acuminata, Prochlorothrix hollandica	bacteria
GCGGCGCCC	9	6	Escherichia coli, Halococcus agarilyticus, Halococcus saccharolyticus, Natrialba chahannaoensis, Prochlorothrix hollandica, Spirosoma luteum	archaea, bacteria
GCTCGAGCC	9	6	Deinococcus proteolyticus, Haladaptatus cibarius, Haloferax mucosum, Halomicrobium mukohataei, Halonotius roseus, Pararhodospirillum photometricum	archaea, bacteria
GCTTCGAAA	9	6	Chamaesiphon minutus, Crocosphaera subtropica, Cylindrospermum stagnale, Gloeothece citriformis, Oscillatoria nigro-viridis, Scytonema hofmannii	bacteria
GCTTTCGAA	9	6	Calothrix parietina, Chamaesiphon minutus, Coleofasciculus chthonoplastes, Cylindrospermum stagnale, Microcoleus vaginatus, Pseudanabaena biceps	bacteria
GGATCCTAA	9	6	Chroococcidiopsis thermalis, Crocosphaera chwakensis, Gloeothece verrucosa, Kamptonema formosum, Oscillatoria nigro-viridis, Rippkaea orientalis	bacteria
GGATCCTTT	9	6	Chroococcidiopsis thermalis, Crinalium epipsammum, Cylindrospermum stagnale, Microcoleus vaginatus, Oscillatoria nigro-viridis, Photorhabdus asymbiotica	bacteria
GGCGCCAAC	9	6	Halococcus hamelinensis, Halococcus salsus, Halogranum gelatinilyticum, Halorussus ruber, Prochlorothrix hollandica, Scytonema hofmannii	archaea, bacteria
GGCGCCACT	9	6	Halococcus hamelinensis, Halococcus saccharolyticus, Halococcus salifodinae, Halococcus salsus, Halogranum gelatinilyticum, Neisseria bacilliformis	archaea, bacteria
GGCGCCCAC	9	6	Halobiforma nitratireducens, Halococcus agarilyticus, Halococcus morrhuae, Halococcus saccharolyticus, Halopiger goleimassiliensis, Natrialba chahannaoensis	archaea
GGCGCCCCG	9	6	Faecalibacterium prausnitzii, Halococcus saccharolyticus, Halomicrobium mukohataei, Kingella oralis, Natrialba chahannaoensis, Prochlorothrix hollandica	archaea, bacteria
GGCGCCCGG	9	6	Escherichia coli, Halococcus saccharolyticus, Halococcus salifodinae, Halococcus thailandensis, Natrialba chahannaoensis, Oscillochloris trichoides	archaea, bacteria
GGCGCCCGT	9	6	Halococcus saccharolyticus, Natrialba chahannaoensis, Neisseria bacilliformis, Oscillatoria acuminata, Shigella flexneri, Thiothrix nivea	archaea, bacteria
GGCGCCTGT	9	6	Halococcus hamelinensis, Haloferax massiliensis, Haloferax volcanii, Natrialba chahannaoensis, Oceanimonas smirnovii, Oscillochloris trichoides	archaea, bacteria
GGCTCGAGC	9	6	Deinococcus proteolyticus, Haladaptatus cibarius, Haloferax mucosum, Halomicrobium mukohataei, Halonotius roseus, Pararhodospirillum photometricum	archaea, bacteria
GGGCGCCCG	9	6	Halobiforma nitratireducens, Halococcus saccharolyticus, Halococcus salsus, Halomicrobium mukohataei, Halonotius pteroides, Oscillochloris trichoides	archaea, bacteria
GGGCGCCGC	9	6	Escherichia coli, Halococcus agarilyticus, Halococcus saccharolyticus, Natrialba chahannaoensis, Prochlorothrix hollandica, Spirosoma luteum	archaea, bacteria
GGGGCGCCT	9	6	Halococcus agarilyticus, Halomicrobium katesii, Halopiger goleimassiliensis, Halorubrum hochstenium, Halorussus ruber, Halorussus salinus	archaea
GTACACTCG	9	6	Amycolatopsis decaplanina, Amycolatopsis keratiniphila, Gordonia otitidis, Kribbella catacumbae, Streptomyces bottropensis, Streptomyces zinciresistens	bacteria
GTGGGCGCC	9	6	Halobiforma nitratireducens, Halococcus agarilyticus, Halococcus morrhuae, Halococcus saccharolyticus, Halopiger goleimassiliensis, Natrialba chahannaoensis	archaea
GTTGGCGCC	9	6	Halococcus hamelinensis, Halococcus salsus, Halogranum gelatinilyticum, Halorussus ruber, Prochlorothrix hollandica, Scytonema hofmannii	archaea, bacteria
TAACTAGTT	9	6	Arthrospira platensis, Crocosphaera chwakensis, Gloeothece verrucosa, Kamptonema formosum, Microcoleus vaginatus, Oscillatoria nigro-viridis	bacteria
TACTGCAGA	9	6	Anabaena cylindrica, Calothrix parietina, Chroococcidiopsis thermalis, Crinalium epipsammum, Cylindrospermum stagnale, Fischerella muscicola	bacteria
TATTCGAAT	9	6	Anabaena cylindrica, Chroococcidiopsis thermalis, Crocosphaera subtropica, Geminocystis herdmanii, Microcoleus vaginatus, Microcystis aeruginosa	bacteria
TATTGCGCA	9	6	Anabaena cylindrica, filamentous cyanobacterium ESFC-1, Kamptonema formosum, Mastigocladopsis repens, Microcoleus vaginatus, Oscillatoria nigro-viridis	bacteria
TCTGCAGTA	9	6	Anabaena cylindrica, Calothrix parietina, Chroococcidiopsis thermalis, Crinalium epipsammum, Cylindrospermum stagnale, Fischerella muscicola	bacteria
TCTTCGAAT	9	6	Chamaesiphon minutus, Crocosphaera subtropica, Gloeothece citriformis, Kamptonema formosum, Oscillatoria nigro-viridis, Stanieria cyanosphaera	bacteria
TGCCCCCCC	9	6	Actinokineospora enzanensis, Amycolatopsis alba, Brachybacterium faecium, Microbacterium testaceum, Streptomyces davaonensis, Verrucosispora maris	bacteria
TGCGCAATA	9	6	Anabaena cylindrica, filamentous cyanobacterium ESFC-1, Kamptonema formosum, Mastigocladopsis repens, Microcoleus vaginatus, Oscillatoria nigro-viridis	bacteria
TGGATCCTT	9	6	Chlorogloeopsis fritschii, Crinalium epipsammum, Crocosphaera subtropica, Fibrisoma limi, Oscillatoria nigro-viridis, Photorhabdus asymbiotica	bacteria
TGGCGCCGG	9	6	Halococcus saccharolyticus, Halococcus salsus, Halogranum gelatinilyticum, Halonotius roseus, Halorubrum hochstenium, Natrialba chahannaoensis	archaea
TTAGGATCC	9	6	Chroococcidiopsis thermalis, Crocosphaera chwakensis, Gloeothece verrucosa, Kamptonema formosum, Oscillatoria nigro-viridis, Rippkaea orientalis	bacteria
TTCGAAAGC	9	6	Calothrix parietina, Chamaesiphon minutus, Coleofasciculus chthonoplastes, Cylindrospermum stagnale, Microcoleus vaginatus, Pseudanabaena biceps	bacteria
TTCGAAGTT	9	6	Chamaesiphon minutus, Geminocystis herdmanii, Kamptonema formosum, Microcystis aeruginosa, Oscillatoria nigro-viridis, Stanieria cyanosphaera	bacteria
TTGTTCGAA	9	6	Chamaesiphon minutus, Chlorogloeopsis fritschii, filamentous cyanobacterium ESFC-1, Fischerella muscicola, Microcoleus vaginatus, Microcystis aeruginosa	bacteria
TTTCGAAGC	9	6	Chamaesiphon minutus, Crocosphaera subtropica, Cylindrospermum stagnale, Gloeothece citriformis, Oscillatoria nigro-viridis, Scytonema hofmannii	bacteria
AATGCGCA	8	6	Anabaena cylindrica, Crinalium epipsammum, Gloeothece citriformis, Gloeothece verrucosa, Kamptonema formosum, Mastigocladopsis repens	bacteria
ACACTAGT	8	6	Crinalium epipsammum, Dactylococcopsis salina, Gloeothece citriformis, Gloeothece verrucosa, Microcoleus vaginatus, Microcystis aeruginosa	bacteria
ACATGCCC	8	6	Crocosphaera subtropica, Cyanobacterium aponinum, Gloeothece citriformis, Kamptonema formosum, Microcystis aeruginosa, Oscillatoria acuminata	bacteria
ACATGTGA	8	6	Anabaena cylindrica, Crinalium epipsammum, Crocosphaera chwakensis, Geminocystis herdmanii, Kamptonema formosum, Microcystis aeruginosa	bacteria
ACGGATCC	8	6	Anabaena cylindrica, Coleofasciculus chthonoplastes, Cylindrospermum stagnale, Dactylococcopsis salina, Geminocystis herdmanii, Gloeothece verrucosa	bacteria
ACTAGTCG	8	6	Crocosphaera subtropica, filamentous cyanobacterium ESFC-1, Geminocystis herdmanii, Gloeothece citriformis, Microcoleus vaginatus, Spirulina subsalsa	bacteria
ACTAGTGT	8	6	Crinalium epipsammum, Dactylococcopsis salina, Gloeothece citriformis, Gloeothece verrucosa, Microcoleus vaginatus, Microcystis aeruginosa	bacteria
ACTTCGAA	8	6	Calothrix parietina, Coleofasciculus chthonoplastes, Fischerella muscicola, Gloeothece citriformis, Oscillatoria acuminata, Pseudanabaena biceps	bacteria
AGACGCCT	8	6	Beggiatoa alba, Calothrix parietina, Chroococcidiopsis thermalis, Crinalium epipsammum, Gloeothece citriformis, Gloeothece verrucosa	bacteria
AGCATGTC	8	6	Crocosphaera chwakensis, filamentous cyanobacterium ESFC-1, Geminocystis herdmanii, Kamptonema formosum, Microcystis aeruginosa, Rippkaea orientalis	bacteria
AGGACGCC	8	6	Anabaena cylindrica, Calothrix parietina, Crinalium epipsammum, Dactylococcopsis salina, Gloeothece citriformis, Gloeothece verrucosa	bacteria
AGGCGTCT	8	6	Beggiatoa alba, Calothrix parietina, Chroococcidiopsis thermalis, Crinalium epipsammum, Gloeothece citriformis, Gloeothece verrucosa	bacteria
AGGGATCC	8	6	Chlorogloeopsis fritschii, Crinalium epipsammum, Geminocystis herdmanii, Gloeothece verrucosa, Kamptonema formosum, Microcoleus vaginatus	bacteria
AGGTACCT	8	6	Beggiatoa alba, Bernardetia litoralis, Cyanobacterium aponinum, Geminocystis herdmanii, Hugenholtzia roseola, Stanieria cyanosphaera	bacteria
AGTGCACA	8	6	Chloroflexus aggregans, Crocosphaera chwakensis, Crocosphaera subtropica, Gloeothece verrucosa, Spirulina subsalsa, Stanieria cyanosphaera	bacteria
ATCCGCGG	8	6	Beggiatoa alba, Coleofasciculus chthonoplastes, Crinalium epipsammum, Hugenholtzia roseola, Scytonema hofmannii, Thiofilum flexile	bacteria
CACCGCGG	8	6	Calothrix parietina, Chamaesiphon minutus, Crinalium epipsammum, Kamptonema formosum, Prochlorothrix hollandica, Pseudanabaena biceps	bacteria
CATGATAC	8	6	Mycolicibacterium gilvum, Nocardia brasiliensis, Streptomyces afghaniensis, Streptomyces bottropensis, Streptomyces fulvissimus, Streptomyces viridochromogenes	bacteria
CCCCGAGG	8	6	Anabaena cylindrica, Chlorogloeopsis fritschii, Crinalium epipsammum, Kamptonema formosum, Pleurocapsa minor, Thiofilum flexile	bacteria
CCCCGCGG	8	6	Calothrix parietina, Chamaesiphon minutus, Coleofasciculus chthonoplastes, Kamptonema formosum, Oscillatoria acuminata, Pseudoalteromonas ruthenica	bacteria
CCCCGGGG	8	6	Chlorogloeopsis fritschii, filamentous cyanobacterium ESFC-1, Kamptonema formosum, Pleurocapsa minor, Sphaerochaeta coccoides, Thiofilum flexile	bacteria
CCGCATGC	8	6	Arthrospira platensis, Chroococcidiopsis thermalis, filamentous cyanobacterium ESFC-1, Fischerella muscicola, Nostoc punctiforme, Spirulina subsalsa	bacteria
CCGCGGAC	8	6	Beggiatoa alba, Chamaesiphon minutus, Gloeothece verrucosa, Kamptonema formosum, Pseudanabaena biceps, Scytonema hofmannii	bacteria
CCGCGGAT	8	6	Beggiatoa alba, Coleofasciculus chthonoplastes, Crinalium epipsammum, Hugenholtzia roseola, Scytonema hofmannii, Thiofilum flexile	bacteria
CCGCGGGA	8	6	Coleofasciculus chthonoplastes, Gallaecimonas xiamenensis, Gloeothece citriformis, Gloeothece verrucosa, Mastigocladopsis repens, Pseudoalteromonas ruthenica	bacteria
CCGCGGGC	8	6	Chamaesiphon minutus, Coleofasciculus chthonoplastes, Gloeothece verrucosa, Hugenholtzia roseola, Kamptonema formosum, Prochlorothrix hollandica	bacteria
CCGCGGGG	8	6	Calothrix parietina, Chamaesiphon minutus, Coleofasciculus chthonoplastes, Kamptonema formosum, Oscillatoria acuminata, Pseudoalteromonas ruthenica	bacteria
CCGCGGTG	8	6	Calothrix parietina, Chamaesiphon minutus, Crinalium epipsammum, Kamptonema formosum, Prochlorothrix hollandica, Pseudanabaena biceps	bacteria
CCTCGGGG	8	6	Anabaena cylindrica, Chlorogloeopsis fritschii, Crinalium epipsammum, Kamptonema formosum, Pleurocapsa minor, Thiofilum flexile	bacteria
CGACTAGT	8	6	Crocosphaera subtropica, filamentous cyanobacterium ESFC-1, Geminocystis herdmanii, Gloeothece citriformis, Microcoleus vaginatus, Spirulina subsalsa	bacteria
CGCTGCAG	8	6	filamentous cyanobacterium ESFC-1, Gloeothece citriformis, Gloeothece verrucosa, Kamptonema formosum, Sphaerochaeta coccoides, Spirulina subsalsa	bacteria
CGGAGCCC	8	6	Cylindrospermum stagnale, Fortiea contorta, Hugenholtzia roseola, Oscillatoriales cyanobacterium JSC-12, Pleurocapsa minor, Thiofilum flexile	bacteria
CTCTGCAG	8	6	Gloeothece verrucosa, Hugenholtzia roseola, Kamptonema formosum, Oscillochloris trichoides, Pseudanabaena biceps, Spirulina subsalsa	bacteria
CTGAGCCC	8	6	Anabaena cylindrica, Chamaesiphon minutus, Fortiea contorta, Hugenholtzia roseola, Microcystis aeruginosa, Prochlorothrix hollandica	bacteria
CTGCAGAG	8	6	Gloeothece verrucosa, Hugenholtzia roseola, Kamptonema formosum, Oscillochloris trichoides, Pseudanabaena biceps, Spirulina subsalsa	bacteria
CTGCAGCG	8	6	filamentous cyanobacterium ESFC-1, Gloeothece citriformis, Gloeothece verrucosa, Kamptonema formosum, Sphaerochaeta coccoides, Spirulina subsalsa	bacteria
CTGCATGC	8	6	Chlorogloeopsis fritschii, Crinalium epipsammum, Crocosphaera subtropica, Fischerella thermalis, Microcystis aeruginosa, Spirulina subsalsa	bacteria
CTTTCGAA	8	6	Chlorogloeopsis fritschii, Fortiea contorta, Kamptonema formosum, Oscillatoria acuminata, Rippkaea orientalis, Stanieria cyanosphaera	bacteria
GACATGCT	8	6	Crocosphaera chwakensis, filamentous cyanobacterium ESFC-1, Geminocystis herdmanii, Kamptonema formosum, Microcystis aeruginosa, Rippkaea orientalis	bacteria
GACGCCCG	8	6	Beggiatoa alba, Hugenholtzia roseola, Kamptonema formosum, Nostoc punctiforme, Prochlorothrix hollandica, Rippkaea orientalis	bacteria
GACGCCTA	8	6	Calothrix parietina, Chroococcidiopsis thermalis, filamentous cyanobacterium ESFC-1, Kamptonema formosum, Pseudanabaena biceps, Rippkaea orientalis	bacteria
GACGTCCC	8	6	Crocosphaera subtropica, Dactylococcopsis salina, Gloeothece citriformis, Gloeothece verrucosa, Neisseria lactamica, Oscillatoria nigro-viridis	bacteria
GAGAGCTC	8	6	Anabaena cylindrica, Calothrix parietina, Chloroflexus aurantiacus, Crocosphaera watsonii, Gloeothece verrucosa, Prochlorothrix hollandica	bacteria
GAGCCCCC	8	6	Anabaena cylindrica, Chamaesiphon minutus, Chroococcidiopsis thermalis, Dactylococcopsis salina, Gloeothece citriformis, Thiofilum flexile	bacteria
GAGCTCTC	8	6	Anabaena cylindrica, Calothrix parietina, Chloroflexus aurantiacus, Crocosphaera watsonii, Gloeothece verrucosa, Prochlorothrix hollandica	bacteria
GCATGCAC	8	6	Arthrospira platensis, Calothrix parietina, Chroococcidiopsis thermalis, Nostoc punctiforme, Oscillatoria acuminata, Prochlorothrix hollandica	bacteria
GCATGCGG	8	6	Arthrospira platensis, Chroococcidiopsis thermalis, filamentous cyanobacterium ESFC-1, Fischerella muscicola, Nostoc punctiforme, Spirulina subsalsa	bacteria
GCATGTGA	8	6	Arthrospira platensis, Crinalium epipsammum, Gloeothece citriformis, Kamptonema formosum, Microcystis aeruginosa, Oscillatoria acuminata	bacteria
GCCCGCGG	8	6	Chamaesiphon minutus, Coleofasciculus chthonoplastes, Gloeothece verrucosa, Hugenholtzia roseola, Kamptonema formosum, Prochlorothrix hollandica	bacteria
GCGTCGAC	8	6	Arthrospira platensis, Chamaesiphon minutus, Chroococcidiopsis thermalis, filamentous cyanobacterium ESFC-1, Fortiea contorta, Oscillatoriales cyanobacterium JSC-12	bacteria
GCGTGCAC	8	6	Anabaena cylindrica, Chroococcidiopsis thermalis, Coleofasciculus chthonoplastes, Fischerella muscicola, Halorussus salinus, Hugenholtzia roseola	archaea, bacteria
GCTCAGCC	8	6	Anabaena cylindrica, Arthrospira platensis, Calothrix parietina, Gloeothece citriformis, Hugenholtzia roseola, Spirulina subsalsa	bacteria
GGACGTCC	8	6	Arthrospira platensis, Crocosphaera chwakensis, Crocosphaera subtropica, Gloeothece verrucosa, Nostoc punctiforme, Spirulina subsalsa	bacteria
GGATCCCT	8	6	Chlorogloeopsis fritschii, Crinalium epipsammum, Geminocystis herdmanii, Gloeothece verrucosa, Kamptonema formosum, Microcoleus vaginatus	bacteria
GGATCCGT	8	6	Anabaena cylindrica, Coleofasciculus chthonoplastes, Cylindrospermum stagnale, Dactylococcopsis salina, Geminocystis herdmanii, Gloeothece verrucosa	bacteria
GGCGTCAC	8	6	filamentous cyanobacterium ESFC-1, Gloeothece citriformis, Hugenholtzia roseola, Kamptonema formosum, Prochlorothrix hollandica, Pseudanabaena biceps	bacteria
GGCGTCCC	8	6	Anabaena cylindrica, Calothrix parietina, Gloeothece citriformis, Gloeothece verrucosa, Kamptonema formosum, Rippkaea orientalis	bacteria
GGCGTCCT	8	6	Anabaena cylindrica, Calothrix parietina, Crinalium epipsammum, Dactylococcopsis salina, Gloeothece citriformis, Gloeothece verrucosa	bacteria
GGCTGAGC	8	6	Anabaena cylindrica, Arthrospira platensis, Calothrix parietina, Gloeothece citriformis, Hugenholtzia roseola, Spirulina subsalsa	bacteria
GGGACGCC	8	6	Anabaena cylindrica, Calothrix parietina, Gloeothece citriformis, Gloeothece verrucosa, Kamptonema formosum, Rippkaea orientalis	bacteria
GGGACGTC	8	6	Crocosphaera subtropica, Dactylococcopsis salina, Gloeothece citriformis, Gloeothece verrucosa, Neisseria lactamica, Oscillatoria nigro-viridis	bacteria
GGGCATGT	8	6	Crocosphaera subtropica, Cyanobacterium aponinum, Gloeothece citriformis, Kamptonema formosum, Microcystis aeruginosa, Oscillatoria acuminata	bacteria
GGGCTCAG	8	6	Anabaena cylindrica, Chamaesiphon minutus, Fortiea contorta, Hugenholtzia roseola, Microcystis aeruginosa, Prochlorothrix hollandica	bacteria
GGGCTCCG	8	6	Cylindrospermum stagnale, Fortiea contorta, Hugenholtzia roseola, Oscillatoriales cyanobacterium JSC-12, Pleurocapsa minor, Thiofilum flexile	bacteria
GGGGCCCC	8	6	Aquaspirillum serpens, Eikenella corrodens, Neisseria bacilliformis, Prevotella conceptionensis, Prochlorothrix hollandica, Thiofilum flexile	bacteria
GGGGGCTC	8	6	Anabaena cylindrica, Chamaesiphon minutus, Chroococcidiopsis thermalis, Dactylococcopsis salina, Gloeothece citriformis, Thiofilum flexile	bacteria
GTATCATG	8	6	Mycolicibacterium gilvum, Nocardia brasiliensis, Streptomyces afghaniensis, Streptomyces bottropensis, Streptomyces fulvissimus, Streptomyces viridochromogenes	bacteria
GTCCGCGG	8	6	Beggiatoa alba, Chamaesiphon minutus, Gloeothece verrucosa, Kamptonema formosum, Pseudanabaena biceps, Scytonema hofmannii	bacteria
GTCGACAA	8	6	Chamaesiphon minutus, Coleofasciculus chthonoplastes, filamentous cyanobacterium ESFC-1, Fortiea contorta, Kamptonema formosum, Oscillatoria acuminata	bacteria
GTCGACGC	8	6	Arthrospira platensis, Chamaesiphon minutus, Chroococcidiopsis thermalis, filamentous cyanobacterium ESFC-1, Fortiea contorta, Oscillatoriales cyanobacterium JSC-12	bacteria
GTGCACGC	8	6	Anabaena cylindrica, Chroococcidiopsis thermalis, Coleofasciculus chthonoplastes, Fischerella muscicola, Halorussus salinus, Hugenholtzia roseola	archaea, bacteria
GTGCATGC	8	6	Arthrospira platensis, Calothrix parietina, Chroococcidiopsis thermalis, Nostoc punctiforme, Oscillatoria acuminata, Prochlorothrix hollandica	bacteria
GTGCTCTG	8	6	Crocosphaera subtropica, Cyanobacterium aponinum, Dactylococcopsis salina, filamentous cyanobacterium ESFC-1, Gloeothece verrucosa, Stanieria cyanosphaera	bacteria
TAGGCGTC	8	6	Calothrix parietina, Chroococcidiopsis thermalis, filamentous cyanobacterium ESFC-1, Kamptonema formosum, Pseudanabaena biceps, Rippkaea orientalis	bacteria
TCACATGC	8	6	Arthrospira platensis, Crinalium epipsammum, Gloeothece citriformis, Kamptonema formosum, Microcystis aeruginosa, Oscillatoria acuminata	bacteria
TCACATGT	8	6	Anabaena cylindrica, Crinalium epipsammum, Crocosphaera chwakensis, Geminocystis herdmanii, Kamptonema formosum, Microcystis aeruginosa	bacteria
TGCGCATT	8	6	Anabaena cylindrica, Crinalium epipsammum, Gloeothece citriformis, Gloeothece verrucosa, Kamptonema formosum, Mastigocladopsis repens	bacteria
TGTGCACA	8	6	Bernardetia litoralis, Chamaesiphon minutus, Crinalium epipsammum, Glaesserella parasuis, Gloeothece verrucosa, Nostoc punctiforme	bacteria
TGTGCACT	8	6	Chloroflexus aggregans, Crocosphaera chwakensis, Crocosphaera subtropica, Gloeothece verrucosa, Spirulina subsalsa, Stanieria cyanosphaera	bacteria
TTCGAAAG	8	6	Chlorogloeopsis fritschii, Fortiea contorta, Kamptonema formosum, Oscillatoria acuminata, Rippkaea orientalis, Stanieria cyanosphaera	bacteria
TTCGAAGT	8	6	Calothrix parietina, Coleofasciculus chthonoplastes, Fischerella muscicola, Gloeothece citriformis, Oscillatoria acuminata, Pseudanabaena biceps	bacteria
TTGCGCAA	8	6	Arthrospira platensis, Coleofasciculus chthonoplastes, Crinalium epipsammum, Gloeothece citriformis, Gloeothece verrucosa, Kamptonema formosum	bacteria
TTGTCGAC	8	6	Chamaesiphon minutus, Coleofasciculus chthonoplastes, filamentous cyanobacterium ESFC-1, Fortiea contorta, Kamptonema formosum, Oscillatoria acuminata	bacteria
CGCATGC	7	6	Calothrix parietina, Cyanobacterium aponinum, Fortiea contorta, Geminocystis herdmanii, Microcystis aeruginosa, Rippkaea orientalis	bacteria
GACGTCC	7	6	Calothrix parietina, filamentous cyanobacterium ESFC-1, Hugenholtzia roseola, Kamptonema formosum, Prochlorothrix hollandica, Rippkaea orientalis	bacteria
GCATGCG	7	6	Calothrix parietina, Cyanobacterium aponinum, Fortiea contorta, Geminocystis herdmanii, Microcystis aeruginosa, Rippkaea orientalis	bacteria
GGACGTC	7	6	Calothrix parietina, filamentous cyanobacterium ESFC-1, Hugenholtzia roseola, Kamptonema formosum, Prochlorothrix hollandica, Rippkaea orientalis	bacteria
AAAACCGCTCTT	12	5	Acanthisitta chloris, Arachis duranensis, Boleophthalmus pectinirostris, Columba livia, Zootermopsis nevadensis	invertebrate, plant, vertebrate_other
AAAGAGCGGTTA	12	5	Anser cygnoides, Arachis duranensis, Boleophthalmus pectinirostris, Columba livia, Eurypyga helias	plant, vertebrate_other
AACGGTTCAGCA	12	5	Columba livia, Cynoglossus semilaevis, Egretta garzetta, Pelodiscus sinensis, Pterocles gutturalis	vertebrate_other
AAGAGCGGTTTT	12	5	Acanthisitta chloris, Arachis duranensis, Boleophthalmus pectinirostris, Columba livia, Zootermopsis nevadensis	invertebrate, plant, vertebrate_other
GAGCGGTTCAAA	12	5	Arachis ipaensis, Boleophthalmus pectinirostris, Pelodiscus sinensis, Phalacrocorax carbo, Pterocles gutturalis	plant, vertebrate_other
TAACCGCTCTTT	12	5	Anser cygnoides, Arachis duranensis, Boleophthalmus pectinirostris, Columba livia, Eurypyga helias	plant, vertebrate_other
TGAACCGCTCAA	12	5	Arachis ipaensis, Boleophthalmus pectinirostris, Cariama cristata, Pelodiscus sinensis, Pygoscelis adeliae	plant, vertebrate_other
TGCTGAACCGTT	12	5	Columba livia, Cynoglossus semilaevis, Egretta garzetta, Pelodiscus sinensis, Pterocles gutturalis	vertebrate_other
TTGAGCGGTTCA	12	5	Arachis ipaensis, Boleophthalmus pectinirostris, Cariama cristata, Pelodiscus sinensis, Pygoscelis adeliae	plant, vertebrate_other
TTTGAACCGCTC	12	5	Arachis ipaensis, Boleophthalmus pectinirostris, Pelodiscus sinensis, Phalacrocorax carbo, Pterocles gutturalis	plant, vertebrate_other
TTTTCGCGAAAA	12	5	Canis lupus, Condylura cristata, Elephantulus edwardii, Oryctolagus cuniculus, Vicugna pacos	vertebrate_mammalian
ACTCGGCATTC	11	5	Acanthisitta chloris, Columba livia, Habropoda laboriosa, Picoides pubescens, Schistosoma haematobium	invertebrate, vertebrate_other
CCCTACACGAA	11	5	Acanthisitta chloris, Columba livia, Cynoglossus semilaevis, Habropoda laboriosa, Zootermopsis nevadensis	invertebrate, vertebrate_other
GAATGCCGAGT	11	5	Acanthisitta chloris, Columba livia, Habropoda laboriosa, Picoides pubescens, Schistosoma haematobium	invertebrate, vertebrate_other
GAGCGGTTCAA	11	5	Acanthisitta chloris, Columba livia, Schistosoma haematobium, Sesamum indicum, Zootermopsis nevadensis	invertebrate, plant, vertebrate_other
TGAACCGCTCA	11	5	Acanthisitta chloris, Columba livia, Habropoda laboriosa, Schistosoma haematobium, Zootermopsis nevadensis	invertebrate, vertebrate_other
TGAGCGGTTCA	11	5	Acanthisitta chloris, Columba livia, Habropoda laboriosa, Schistosoma haematobium, Zootermopsis nevadensis	invertebrate, vertebrate_other
TTCGTGTAGGG	11	5	Acanthisitta chloris, Columba livia, Cynoglossus semilaevis, Habropoda laboriosa, Zootermopsis nevadensis	invertebrate, vertebrate_other
TTGAACCGCTC	11	5	Acanthisitta chloris, Columba livia, Schistosoma haematobium, Sesamum indicum, Zootermopsis nevadensis	invertebrate, plant, vertebrate_other
AAAAAAAAAC	10	5	Acidianus sulfidivorans, Anaerofustis stercorihominis, Staphylococcus argenteus, Staphylococcus lugdunensis, Staphylococcus vitulinus	archaea, bacteria
ACCCGGCGCC	10	5	Halomarina oriensis, Halorubrum hochstenium, Halorubrum tebenquichense, Halorussus ruber, Halostella salina	archaea
ACGGCGCCCG	10	5	Halobacterium jilantaiense, Halococcus morrhuae, Halococcus salsus, Halomicrobium katesii, Halomicrobium mukohataei	archaea
ACGGCGCCGC	10	5	Halococcus saccharolyticus, Halococcus sediminicola, Halopiger goleimassiliensis, Halorussus ruber, Halorussus salinus	archaea
ACGGCGCCGG	10	5	Halococcus hamelinensis, Halococcus saccharolyticus, Halococcus salsus, Halococcus sediminicola, Halorussus ruber	archaea
AGCGGCGCCG	10	5	Halococcus morrhuae, Halomicrobium katesii, Halomicrobium mukohataei, Halopiger goleimassiliensis, Halorussus ruber	archaea
CCGGCGCCGT	10	5	Halococcus hamelinensis, Halococcus saccharolyticus, Halococcus salsus, Halococcus sediminicola, Halorussus ruber	archaea
CGACCCCCCC	10	5	Microbacterium testaceum, Nonomuraea coxensis, Streptomyces avermitilis, Streptomyces davaonensis, Streptomyces filamentosus	bacteria
CGGCGCCGCT	10	5	Halococcus morrhuae, Halomicrobium katesii, Halomicrobium mukohataei, Halopiger goleimassiliensis, Halorussus ruber	archaea
CGGGCGCCAC	10	5	Haloferax alexandrinus, Haloferax lucentense, Haloferax massiliensis, Haloferax sulfurifontis, Haloferax volcanii	archaea
CGGGCGCCGT	10	5	Halobacterium jilantaiense, Halococcus morrhuae, Halococcus salsus, Halomicrobium katesii, Halomicrobium mukohataei	archaea
CGGGGGGGCC	10	5	Actinopolyspora halophila, Amycolatopsis balhimycina, Brachybacterium paraconglomeratum, Granulicoccus phenolivorans, Nocardia concava	bacteria
CGGGGGGGCG	10	5	Amycolatopsis alba, Amycolatopsis keratiniphila, Nocardia takedensis, Saccharomonospora glauca, Streptomyces davaonensis	bacteria
GAGCGGCGCC	10	5	Halococcus morrhuae, Halomicrobium mukohataei, Halorussus ruber, Halostella salina, Natrialba taiwanensis	archaea
GCCCCCCCGC	10	5	Actinokineospora enzanensis, Nocardia thailandica, Nocardiopsis kunsanensis, Streptomyces davaonensis, Thermobifida fusca	bacteria
GCGGCGCCGT	10	5	Halococcus saccharolyticus, Halococcus sediminicola, Halopiger goleimassiliensis, Halorussus ruber, Halorussus salinus	archaea
GCGGGGGGGC	10	5	Actinokineospora enzanensis, Nocardia thailandica, Nocardiopsis kunsanensis, Streptomyces davaonensis, Thermobifida fusca	bacteria
GGACGGCGCC	10	5	Halobiforma nitratireducens, Halococcus salsus, Halopiger djelfimassiliensis, Halopiger goleimassiliensis, Halorussus ruber	archaea
GGCCCCCCCG	10	5	Actinopolyspora halophila, Amycolatopsis balhimycina, Brachybacterium paraconglomeratum, Granulicoccus phenolivorans, Nocardia concava	bacteria
GGCGCCGCCC	10	5	Halobacterium jilantaiense, Halococcus salsus, Halopiger goleimassiliensis, Halorussus ruber, Oscillochloris trichoides	archaea, bacteria
GGCGCCGCTC	10	5	Halococcus morrhuae, Halomicrobium mukohataei, Halorussus ruber, Halostella salina, Natrialba taiwanensis	archaea
GGCGCCGGGT	10	5	Halomarina oriensis, Halorubrum hochstenium, Halorubrum tebenquichense, Halorussus ruber, Halostella salina	archaea
GGCGCCGTCC	10	5	Halobiforma nitratireducens, Halococcus salsus, Halopiger djelfimassiliensis, Halopiger goleimassiliensis, Halorussus ruber	archaea
GGGCGGCGCC	10	5	Halobacterium jilantaiense, Halococcus salsus, Halopiger goleimassiliensis, Halorussus ruber, Oscillochloris trichoides	archaea, bacteria
GGGGGGGTCG	10	5	Microbacterium testaceum, Nonomuraea coxensis, Streptomyces avermitilis, Streptomyces davaonensis, Streptomyces filamentosus	bacteria
GTGGCGCCCG	10	5	Haloferax alexandrinus, Haloferax lucentense, Haloferax massiliensis, Haloferax sulfurifontis, Haloferax volcanii	archaea
GTTTTTTTTT	10	5	Acidianus sulfidivorans, Peptoniphilus grossensis, Staphylococcus argenteus, Staphylococcus lugdunensis, Staphylococcus vitulinus	archaea, bacteria
AAAGAGCTC	9	5	Chamaesiphon minutus, Chroococcidiopsis thermalis, Crocosphaera watsonii, Gloeothece citriformis, Gloeothece verrucosa	bacteria
AAATGCGCA	9	5	Arthrospira platensis, Calothrix parietina, Cylindrospermum stagnale, filamentous cyanobacterium ESFC-1, Fortiea contorta	bacteria
AAGCTAAGC	9	5	Anabaena cylindrica, Arthrospira platensis, Calothrix parietina, Crinalium epipsammum, Gloeothece citriformis	bacteria
AAGGATCCA	9	5	Chlorogloeopsis fritschii, Crinalium epipsammum, Crocosphaera subtropica, Fibrisoma limi, Oscillatoria nigro-viridis	bacteria
AAGGGCGCC	9	5	Haloferax massiliensis, Halorientalis persicus, Halorussus ruber, Isosphaera pallida, Oscillochloris trichoides	archaea, bacteria
AAGTTCGAA	9	5	Chamaesiphon minutus, Coleofasciculus chthonoplastes, Crocosphaera subtropica, Crocosphaera watsonii, Oscillatoria acuminata	bacteria
AATGAGCCC	9	5	Chamaesiphon minutus, Chlorogloeopsis fritschii, filamentous cyanobacterium ESFC-1, Gloeothece verrucosa, Prochlorothrix hollandica	bacteria
ACAGCATGC	9	5	Calothrix parietina, Chlorogloeopsis fritschii, Chroococcidiopsis thermalis, Fischerella muscicola, Nostoc punctiforme	bacteria
ACAGGATCC	9	5	Chlorogloeopsis fritschii, Hahella chejuensis, Kamptonema formosum, Nostoc punctiforme, Scytonema hofmannii	bacteria
ACCCCCCCG	9	5	Amycolatopsis nigrescens, Halorussus salinus, Leucobacter chironomi, Microbacterium testaceum, Sciscionella marina	archaea, bacteria
ACGGCGCCT	9	5	Halobacterium jilantaiense, Halobiforma nitratireducens, Halococcus agarilyticus, Halococcus hamelinensis, Halococcus saccharolyticus	archaea
ACGGGGGGG	9	5	Microbacterium indicum, Microbacterium testaceum, Nocardia thailandica, Segniliparus rugosus, Thermobifida fusca	bacteria
ACTAGTTTA	9	5	Kamptonema formosum, Microcoleus vaginatus, Microcystis aeruginosa, Oscillatoria nigro-viridis, Rippkaea orientalis	bacteria
AGACAGCTG	9	5	Azotobacter vinelandii, Chamaesiphon minutus, Chloroflexus aurantiacus, Saccharothrix espanaensis, Verminephrobacter eiseniae	bacteria
AGATGCGCA	9	5	Calothrix parietina, Cylindrospermum stagnale, Kamptonema formosum, Nostoc punctiforme, Scytonema hofmannii	bacteria
AGCATGCCA	9	5	Calothrix parietina, Chamaesiphon minutus, Chlorogloeopsis fritschii, Nostoc punctiforme, Oscillatoria acuminata	bacteria
AGCGGCGCC	9	5	Halobiforma nitratireducens, Halococcus saccharolyticus, Halonotius roseus, Prochlorothrix hollandica, Spirosoma luteum	archaea, bacteria
AGGCGCCGT	9	5	Halobacterium jilantaiense, Halobiforma nitratireducens, Halococcus agarilyticus, Halococcus hamelinensis, Halococcus saccharolyticus	archaea
AGGGCGCCC	9	5	Haloferax alexandrinus, Haloferax denitrificans, Haloferax lucentense, Halorubrum tebenquichense, Neisseria bacilliformis	archaea, bacteria
AGGGGGGGC	9	5	Actinokineospora enzanensis, Actinomadura atramentaria, Actinomycetospora chiangmaiensis, Nocardia concava, Nocardiopsis valliformis	bacteria
AGTTGCGCA	9	5	Calothrix parietina, Coleofasciculus chthonoplastes, filamentous cyanobacterium ESFC-1, Mastigocladopsis repens, Microcoleus vaginatus	bacteria
ATTCGAAAT	9	5	Chlorogloeopsis fritschii, Crocosphaera subtropica, Dactylococcopsis salina, filamentous cyanobacterium ESFC-1, Geminocystis herdmanii	bacteria
ATTGGCGCC	9	5	Chamaesiphon minutus, Nostoc punctiforme, Oscillatoria acuminata, Prochlorothrix hollandica, Scytonema hofmannii	bacteria
ATTTCGAAC	9	5	Chamaesiphon minutus, Coleofasciculus chthonoplastes, Crocosphaera watsonii, Gloeothece citriformis, Microcystis aeruginosa	bacteria
ATTTCGAAT	9	5	Chlorogloeopsis fritschii, Crocosphaera subtropica, Dactylococcopsis salina, filamentous cyanobacterium ESFC-1, Geminocystis herdmanii	bacteria
CAAGGATCC	9	5	Chlorogloeopsis fritschii, Chroococcidiopsis thermalis, Cylindrospermum stagnale, filamentous cyanobacterium ESFC-1, Microcoleus vaginatus	bacteria
CAAGGCGCC	9	5	Halorientalis persicus, Halorussus salinus, Oscillatoria acuminata, Prochlorothrix hollandica, Scytonema hofmannii	archaea, bacteria
CACAGCTGG	9	5	Actinomadura flavalba, Chloracidobacterium thermophilum, Coleofasciculus chthonoplastes, Microcoleus vaginatus, Myxococcus hansupus	bacteria
CACGGCGCC	9	5	Faecalibacterium prausnitzii, Halobiforma nitratireducens, Halococcus hamelinensis, Halococcus morrhuae, Natrialba chahannaoensis	archaea, bacteria
CAGCTGCTA	9	5	Caldilinea aerophila, Chloroflexus aurantiacus, Fulvivirga imtechensis, Kamptonema formosum, Oscillatoria nigro-viridis	bacteria
CAGCTGTCT	9	5	Azotobacter vinelandii, Chamaesiphon minutus, Chloroflexus aurantiacus, Saccharothrix espanaensis, Verminephrobacter eiseniae	bacteria
CCAGCTGAC	9	5	Caldilinea aerophila, Chloracidobacterium thermophilum, Chloroflexus aggregans, Chloroflexus aurantiacus, Oscillatoria nigro-viridis	bacteria
CCAGCTGTG	9	5	Actinomadura flavalba, Chloracidobacterium thermophilum, Coleofasciculus chthonoplastes, Microcoleus vaginatus, Myxococcus hansupus	bacteria
CCCCCCCGA	9	5	Amycolatopsis alba, Brevibacterium casei, Promicromonospora sukumoe, Saccharomonospora saliphila, Sciscionella marina	bacteria
CCCCCCCTG	9	5	Actinokineospora enzanensis, Amycolatopsis alba, Microbacterium testaceum, Modestobacter marinus, Nocardioides insulae	bacteria
CCCGGCGCC	9	5	Halococcus saccharolyticus, Halococcus salsus, Halopiger goleimassiliensis, Natrialba chahannaoensis, Oscillatoria acuminata	archaea, bacteria
CCCGGGCCC	9	5	Allochromatium vinosum, Brucella ceti, Brucella melitensis, Brucella microti, Oscillochloris trichoides	bacteria
CCGGAGGCG	9	5	Fibrisoma limi, Rudanella lutea, Spirosoma luteum, Spirosoma panaciterrae, Spirosoma spitsbergense	bacteria
CCTCTCGAG	9	5	Alistipes senegalensis, Halococcus morrhuae, Nocardiopsis dassonvillei, Oscillochloris trichoides, Thiocystis violascens	archaea, bacteria
CCTTCGAAA	9	5	Chamaesiphon minutus, filamentous cyanobacterium ESFC-1, Microcystis aeruginosa, Oscillatoria nigro-viridis, Scytonema hofmannii	bacteria
CGCCCCCCC	9	5	Haloarculaceae archaeon HArcel1, Natrinema versiforme, Natronolimnobius aegyptiacus, Saccharomonospora marina, Tsukamurella paurometabola	archaea, bacteria
CGCCTCCGG	9	5	Fibrisoma limi, Rudanella lutea, Spirosoma luteum, Spirosoma panaciterrae, Spirosoma spitsbergense	bacteria
CGGGGGGGT	9	5	Amycolatopsis nigrescens, Halorussus salinus, Leucobacter chironomi, Microbacterium testaceum, Sciscionella marina	archaea, bacteria
CTCGAGAGG	9	5	Alistipes senegalensis, Halococcus morrhuae, Nocardiopsis dassonvillei, Oscillochloris trichoides, Thiocystis violascens	archaea, bacteria
CTCGAGCTC	9	5	Alistipes finegoldii, Chamaesiphon minutus, Halogeometricum limi, Halorussus salinus, Pararhodospirillum photometricum	archaea, bacteria
CTCGAGTCA	9	5	Actinokineospora enzanensis, Kitasatospora setae, Oscillatoria acuminata, Salipiger bermudensis, Streptomyces cattleya	bacteria
CTGGCATGC	9	5	Actinosynnema mirum, Chamaesiphon minutus, Chroococcidiopsis thermalis, Nostoc punctiforme, Oscillatoria acuminata	bacteria
CTGGGGGGG	9	5	Actinoplanes globisporus, Arthrobacter nitrophenolicus, Nocardia transvalensis, Pseudarthrobacter chlorophenolicus, Pyrodictium occultum	archaea, bacteria
CTTCGAAAC	9	5	Chamaesiphon minutus, Coleofasciculus chthonoplastes, filamentous cyanobacterium ESFC-1, Oscillatoria nigro-viridis, Scytonema hofmannii	bacteria
CTTCGAAAG	9	5	Calothrix parietina, Chamaesiphon minutus, Chroococcidiopsis thermalis, Microcoleus vaginatus, Oscillatoria nigro-viridis	bacteria
CTTCGAATC	9	5	Chamaesiphon minutus, filamentous cyanobacterium ESFC-1, Nostoc punctiforme, Oscillatoria nigro-viridis, Pleurocapsa minor	bacteria
CTTTCGAAG	9	5	Calothrix parietina, Chamaesiphon minutus, Chroococcidiopsis thermalis, Microcoleus vaginatus, Oscillatoria nigro-viridis	bacteria
GAAGGCGCC	9	5	Escherichia coli, Halococcus agarilyticus, Halococcus saccharolyticus, Halopiger goleimassiliensis, Prochlorothrix hollandica	archaea, bacteria
GACGGGCCC	9	5	Allochromatium vinosum, Haladaptatus cibarius, Neisseria bacilliformis, Oscillochloris trichoides, Prochlorothrix hollandica	archaea, bacteria
GACTGCAGA	9	5	Chamaesiphon minutus, Chroococcidiopsis thermalis, Cylindrospermum stagnale, Fischerella muscicola, Roseiflexus castenholzii	bacteria
GAGCACTAA	9	5	Fischerella muscicola, Gloeothece citriformis, Gloeothece verrucosa, Nostoc punctiforme, Stanieria cyanosphaera	bacteria
GAGCTCAAC	9	5	Chamaesiphon minutus, Chloroflexus aurantiacus, Chroococcidiopsis thermalis, Gloeothece verrucosa, Nostoc punctiforme	bacteria
GAGCTCTTT	9	5	Chamaesiphon minutus, Chroococcidiopsis thermalis, Crocosphaera watsonii, Gloeothece citriformis, Gloeothece verrucosa	bacteria
GATGCGCAA	9	5	Calothrix parietina, Kamptonema formosum, Mastigocladopsis repens, Microcoleus vaginatus, Oscillatoria nigro-viridis	bacteria
GATGGATCC	9	5	Coleofasciculus chthonoplastes, Gloeothece verrucosa, Kamptonema formosum, Microcoleus vaginatus, Oscillatoria nigro-viridis	bacteria
GATTGCGCA	9	5	Coleofasciculus chthonoplastes, filamentous cyanobacterium ESFC-1, Kamptonema formosum, Mastigocladopsis repens, Oscillatoria nigro-viridis	bacteria
GCAGCATGC	9	5	Chamaesiphon minutus, Chroococcidiopsis thermalis, Microcoleus vaginatus, Nostoc punctiforme, Prochlorothrix hollandica	bacteria
GCAGGCGCC	9	5	Halococcus hamelinensis, Halogranum gelatinilyticum, Halopiger goleimassiliensis, Halorubrum hochstenium, Natrialba chahannaoensis	archaea
GCATGCAAA	9	5	Chamaesiphon minutus, Chlorogloeopsis fritschii, Fischerella muscicola, Nostoc punctiforme, Pseudanabaena biceps	bacteria
GCATGCCAG	9	5	Actinosynnema mirum, Chamaesiphon minutus, Chroococcidiopsis thermalis, Nostoc punctiforme, Oscillatoria acuminata	bacteria
GCATGCTAA	9	5	Anabaena cylindrica, Chamaesiphon minutus, Chlorogloeopsis fritschii, Gloeothece verrucosa, Nostoc punctiforme	bacteria
GCATGCTGT	9	5	Calothrix parietina, Chlorogloeopsis fritschii, Chroococcidiopsis thermalis, Fischerella muscicola, Nostoc punctiforme	bacteria
GCCGGCGCC	9	5	Escherichia coli, Haladaptatus cibarius, Halococcus saccharolyticus, Halorussus ruber, Oscillatoria acuminata	archaea, bacteria
GCTTAGCAA	9	5	Arthrospira platensis, Calothrix parietina, Chlorogloeopsis fritschii, Cylindrospermum stagnale, Fortiea contorta	bacteria
GCTTAGCTA	9	5	Anabaena cylindrica, Calothrix parietina, Chlorogloeopsis fritschii, Fortiea contorta, Gloeothece citriformis	bacteria
GCTTAGCTT	9	5	Anabaena cylindrica, Arthrospira platensis, Calothrix parietina, Crinalium epipsammum, Gloeothece citriformis	bacteria
GGATCCAAA	9	5	Chroococcidiopsis thermalis, Crocosphaera chwakensis, Crocosphaera subtropica, Kamptonema formosum, Photorhabdus asymbiotica	bacteria
GGATCCATC	9	5	Coleofasciculus chthonoplastes, Gloeothece verrucosa, Kamptonema formosum, Microcoleus vaginatus, Oscillatoria nigro-viridis	bacteria
GGATCCCAT	9	5	Cylindrospermum stagnale, Gloeothece verrucosa, Kamptonema formosum, Microcoleus vaginatus, Oscillatoria nigro-viridis	bacteria
GGATCCTTG	9	5	Chlorogloeopsis fritschii, Chroococcidiopsis thermalis, Cylindrospermum stagnale, filamentous cyanobacterium ESFC-1, Microcoleus vaginatus	bacteria
GGCGCCAAT	9	5	Chamaesiphon minutus, Nostoc punctiforme, Oscillatoria acuminata, Prochlorothrix hollandica, Scytonema hofmannii	bacteria
GGCGCCCCC	9	5	Faecalibacterium prausnitzii, Halobiforma nitratireducens, Halococcus agarilyticus, Halomicrobium mukohataei, Halopiger goleimassiliensis	archaea, bacteria
GGCGCCCTT	9	5	Haloferax massiliensis, Halorientalis persicus, Halorussus ruber, Isosphaera pallida, Oscillochloris trichoides	archaea, bacteria
GGCGCCGCT	9	5	Halobiforma nitratireducens, Halococcus saccharolyticus, Halonotius roseus, Prochlorothrix hollandica, Spirosoma luteum	archaea, bacteria
GGCGCCGGC	9	5	Escherichia coli, Haladaptatus cibarius, Halococcus saccharolyticus, Halorussus ruber, Oscillatoria acuminata	archaea, bacteria
GGCGCCGGG	9	5	Halococcus saccharolyticus, Halococcus salsus, Halopiger goleimassiliensis, Natrialba chahannaoensis, Oscillatoria acuminata	archaea, bacteria
GGCGCCGTG	9	5	Faecalibacterium prausnitzii, Halobiforma nitratireducens, Halococcus hamelinensis, Halococcus morrhuae, Natrialba chahannaoensis	archaea, bacteria
GGCGCCTGC	9	5	Halococcus hamelinensis, Halogranum gelatinilyticum, Halopiger goleimassiliensis, Halorubrum hochstenium, Natrialba chahannaoensis	archaea
GGCGCCTTC	9	5	Escherichia coli, Halococcus agarilyticus, Halococcus saccharolyticus, Halopiger goleimassiliensis, Prochlorothrix hollandica	archaea, bacteria
GGCGCCTTG	9	5	Haloferax volcanii, Halorussus salinus, Oscillatoria acuminata, Prochlorothrix hollandica, Scytonema hofmannii	archaea, bacteria
GGGCCCGGG	9	5	Allochromatium vinosum, Brucella ceti, Brucella melitensis, Brucella microti, Oscillochloris trichoides	bacteria
GGGCCCGTC	9	5	Allochromatium vinosum, Haladaptatus cibarius, Neisseria bacilliformis, Oscillochloris trichoides, Prochlorothrix hollandica	archaea, bacteria
GGGCGCCCT	9	5	Haloferax alexandrinus, Haloferax denitrificans, Haloferax lucentense, Halorubrum tebenquichense, Neisseria bacilliformis	archaea, bacteria
GGGCTCATT	9	5	Chamaesiphon minutus, Chlorogloeopsis fritschii, filamentous cyanobacterium ESFC-1, Gloeothece verrucosa, Prochlorothrix hollandica	bacteria
GGGGGCGCC	9	5	Faecalibacterium prausnitzii, Halobiforma nitratireducens, Halococcus agarilyticus, Halomicrobium mukohataei, Halopiger goleimassiliensis	archaea, bacteria
GGGGGGGCA	9	5	Actinokineospora enzanensis, Brachybacterium faecium, Microbacterium testaceum, Streptomyces davaonensis, Verrucosispora maris	bacteria
GGGGGGGGG	9	5	Aeropyrum pernix, Kineosphaera limosa, Rubrobacter xylanophilus, Salinigranum rubrum, Segniliparus rugosus	archaea, bacteria
GGTACGATG	9	5	Actinokineospora enzanensis, Actinoplanes missouriensis, Catelliglobosispora koreensis, Mycolicibacterium rhodesiae, Nocardia higoensis	bacteria
GGTTCGAAA	9	5	Calothrix parietina, Chamaesiphon minutus, Crocosphaera subtropica, filamentous cyanobacterium ESFC-1, Microcystis aeruginosa	bacteria
GTGGGCTCA	9	5	Chloracidobacterium thermophilum, Chloroflexus aurantiacus, Coleofasciculus chthonoplastes, Oscillatoriales cyanobacterium JSC-12, Prochlorothrix hollandica	bacteria
GTTCGAAAT	9	5	Chamaesiphon minutus, Coleofasciculus chthonoplastes, Crocosphaera watsonii, Gloeothece citriformis, Microcystis aeruginosa	bacteria
GTTGAGCTC	9	5	Chamaesiphon minutus, Chloroflexus aurantiacus, Chroococcidiopsis thermalis, Gloeothece verrucosa, Nostoc punctiforme	bacteria
GTTTCGAAG	9	5	Chamaesiphon minutus, Coleofasciculus chthonoplastes, filamentous cyanobacterium ESFC-1, Oscillatoria nigro-viridis, Scytonema hofmannii	bacteria
TAAACTAGT	9	5	Kamptonema formosum, Microcoleus vaginatus, Microcystis aeruginosa, Oscillatoria nigro-viridis, Rippkaea orientalis	bacteria
TAGCAGCTG	9	5	Caldilinea aerophila, Chloroflexus aurantiacus, Fulvivirga imtechensis, Kamptonema formosum, Oscillatoria nigro-viridis	bacteria
TAGCTAAGC	9	5	Anabaena cylindrica, Calothrix parietina, Chlorogloeopsis fritschii, Fortiea contorta, Gloeothece citriformis	bacteria
TCCTTCGAA	9	5	Calothrix parietina, Chamaesiphon minutus, Coleofasciculus chthonoplastes, filamentous cyanobacterium ESFC-1, Scytonema hofmannii	bacteria
TCGGGGGGG	9	5	Amycolatopsis alba, Brevibacterium casei, Promicromonospora sukumoe, Saccharomonospora saliphila, Sciscionella marina	bacteria
TCTGCAGTC	9	5	Chamaesiphon minutus, Chroococcidiopsis thermalis, Cylindrospermum stagnale, Fischerella muscicola, Roseiflexus castenholzii	bacteria
TCTTGCGCA	9	5	Calothrix parietina, Coleofasciculus chthonoplastes, Mastigocladopsis repens, Microcoleus vaginatus, Nostoc punctiforme	bacteria
TGAGCCCAC	9	5	Chloracidobacterium thermophilum, Chloroflexus aurantiacus, Coleofasciculus chthonoplastes, Oscillatoriales cyanobacterium JSC-12, Prochlorothrix hollandica	bacteria
TGATGCGCA	9	5	Fischerella muscicola, Mastigocladopsis repens, Microcoleus vaginatus, Oscillatoria nigro-viridis, Scytonema hofmannii	bacteria
TGCGCAACA	9	5	Calothrix parietina, Coleofasciculus chthonoplastes, filamentous cyanobacterium ESFC-1, Nostoc punctiforme, Oscillatoria nigro-viridis	bacteria
TGCGCAACT	9	5	Calothrix parietina, Coleofasciculus chthonoplastes, filamentous cyanobacterium ESFC-1, Mastigocladopsis repens, Microcoleus vaginatus	bacteria
TGCGCAAGA	9	5	Calothrix parietina, Coleofasciculus chthonoplastes, Mastigocladopsis repens, Microcoleus vaginatus, Nostoc punctiforme	bacteria
TGCGCAATC	9	5	Coleofasciculus chthonoplastes, filamentous cyanobacterium ESFC-1, Kamptonema formosum, Mastigocladopsis repens, Oscillatoria nigro-viridis	bacteria
TGCGCATCA	9	5	Fischerella muscicola, Mastigocladopsis repens, Microcoleus vaginatus, Oscillatoria nigro-viridis, Scytonema hofmannii	bacteria
TGCGCATTT	9	5	Arthrospira platensis, Calothrix parietina, Cylindrospermum stagnale, filamentous cyanobacterium ESFC-1, Fortiea contorta	bacteria
TGGCATGCT	9	5	Calothrix parietina, Chamaesiphon minutus, Chlorogloeopsis fritschii, Nostoc punctiforme, Oscillatoria acuminata	bacteria
TGTTGCGCA	9	5	Calothrix parietina, Coleofasciculus chthonoplastes, filamentous cyanobacterium ESFC-1, Nostoc punctiforme, Oscillatoria nigro-viridis	bacteria
TTAGAGCTC	9	5	Chamaesiphon minutus, Chlorogloeopsis fritschii, Chroococcidiopsis thermalis, Gloeothece verrucosa, Nostoc punctiforme	bacteria
TTAGCATGC	9	5	Anabaena cylindrica, Chamaesiphon minutus, Chlorogloeopsis fritschii, Gloeothece verrucosa, Nostoc punctiforme	bacteria
TTAGTGCTC	9	5	Fischerella muscicola, Gloeothece citriformis, Gloeothece verrucosa, Nostoc punctiforme, Stanieria cyanosphaera	bacteria
TTCAGCTGT	9	5	Chamaesiphon minutus, Microcoleus vaginatus, Oscillatoria acuminata, Prochlorothrix hollandica, Stanieria cyanosphaera	bacteria
TTCGAACTT	9	5	Chamaesiphon minutus, Coleofasciculus chthonoplastes, Crocosphaera subtropica, Crocosphaera watsonii, Oscillatoria acuminata	bacteria
TTCGAAGGA	9	5	Calothrix parietina, Chamaesiphon minutus, Coleofasciculus chthonoplastes, filamentous cyanobacterium ESFC-1, Scytonema hofmannii	bacteria
TTGCGCATC	9	5	Calothrix parietina, Kamptonema formosum, Mastigocladopsis repens, Microcoleus vaginatus, Oscillatoria nigro-viridis	bacteria
TTGCTAAGC	9	5	Arthrospira platensis, Calothrix parietina, Chlorogloeopsis fritschii, Cylindrospermum stagnale, Fortiea contorta	bacteria
TTTCGAAAA	9	5	Crinalium epipsammum, filamentous cyanobacterium ESFC-1, Mastigocladopsis repens, Microcystis aeruginosa, Spirulina subsalsa	bacteria
TTTCGAACC	9	5	Calothrix parietina, Chamaesiphon minutus, Crocosphaera subtropica, filamentous cyanobacterium ESFC-1, Microcystis aeruginosa	bacteria
TTTCGAAGG	9	5	Chamaesiphon minutus, filamentous cyanobacterium ESFC-1, Microcystis aeruginosa, Oscillatoria nigro-viridis, Scytonema hofmannii	bacteria
TTTGCATGC	9	5	Chamaesiphon minutus, Chlorogloeopsis fritschii, Fischerella muscicola, Nostoc punctiforme, Pseudanabaena biceps	bacteria
TTTGGATCC	9	5	Chroococcidiopsis thermalis, Crocosphaera chwakensis, Crocosphaera subtropica, Kamptonema formosum, Photorhabdus asymbiotica	bacteria
TTTTCGAAA	9	5	Crinalium epipsammum, filamentous cyanobacterium ESFC-1, Mastigocladopsis repens, Microcystis aeruginosa, Spirulina subsalsa	bacteria
AACATGTC	8	5	Anabaena cylindrica, Arthrospira platensis, Crocosphaera chwakensis, Kamptonema formosum, Rippkaea orientalis	bacteria
AACCGCGG	8	5	Beggiatoa alba, Calothrix parietina, Coleofasciculus chthonoplastes, Prochlorothrix hollandica, Pseudanabaena biceps	bacteria
AACTAGTT	8	5	Geminocystis herdmanii, Helicobacter felis, Microcystis aeruginosa, Rippkaea orientalis, Spirulina subsalsa	bacteria
AAGACGTC	8	5	Anabaena cylindrica, Arthrospira platensis, Crinalium epipsammum, Gloeothece verrucosa, Hugenholtzia roseola	bacteria
AAGCATGT	8	5	Crocosphaera chwakensis, Dactylococcopsis salina, Kamptonema formosum, Oscillatoria acuminata, Rippkaea orientalis	bacteria
AAGTCGAC	8	5	Calothrix parietina, Fortiea contorta, Kamptonema formosum, Oscillochloris trichoides, Prochlorothrix hollandica	bacteria
AATGCATG	8	5	Cyanobacterium aponinum, Gloeothece citriformis, Kamptonema formosum, Rippkaea orientalis, Spirulina subsalsa	bacteria
ACATGCAT	8	5	Gloeothece verrucosa, Kamptonema formosum, Kingella oralis, Oscillatoria acuminata, Spirulina subsalsa	bacteria
ACATGCCA	8	5	Arthrospira platensis, filamentous cyanobacterium ESFC-1, Oscillatoria acuminata, Rippkaea orientalis, Spirulina subsalsa	bacteria
ACATGCGC	8	5	Arthrospira platensis, Crinalium epipsammum, Kamptonema formosum, Oscillatoria acuminata, Spirulina subsalsa	bacteria
ACATGCTA	8	5	Crinalium epipsammum, Crocosphaera subtropica, Geminocystis herdmanii, Microcystis aeruginosa, Rippkaea orientalis	bacteria
ACATGCTT	8	5	Crocosphaera chwakensis, Dactylococcopsis salina, Kamptonema formosum, Oscillatoria acuminata, Rippkaea orientalis	bacteria
ACATGTGG	8	5	Anabaena cylindrica, Crocosphaera subtropica, Geminocystis herdmanii, Gloeothece citriformis, Kamptonema formosum	bacteria
ACATGTTC	8	5	Geminocystis herdmanii, Gloeothece citriformis, Kamptonema formosum, Microcystis aeruginosa, Spirulina subsalsa	bacteria
ACATGTTG	8	5	Anabaena cylindrica, Crocosphaera subtropica, Dactylococcopsis salina, Kamptonema formosum, Rippkaea orientalis	bacteria
ACGCGTTG	8	5	Arthrospira platensis, Coleofasciculus chthonoplastes, Gloeothece citriformis, Oscillatoria acuminata, Rippkaea orientalis	bacteria
ACGGCGTC	8	5	filamentous cyanobacterium ESFC-1, Gloeothece verrucosa, Hugenholtzia roseola, Prochlorothrix hollandica, Pseudanabaena biceps	bacteria
ACTAGTAT	8	5	filamentous cyanobacterium ESFC-1, Gloeothece citriformis, Gloeothece verrucosa, Microcystis aeruginosa, Spirulina subsalsa	bacteria
ACTAGTCC	8	5	Crinalium epipsammum, Crocosphaera subtropica, filamentous cyanobacterium ESFC-1, Gloeothece verrucosa, Kamptonema formosum	bacteria
ACTCGAGG	8	5	Chroococcidiopsis thermalis, Crocosphaera chwakensis, Dactylococcopsis salina, Kamptonema formosum, Oscillatoria acuminata	bacteria
ACTGCAGG	8	5	filamentous cyanobacterium ESFC-1, Fischerella muscicola, Gloeothece verrucosa, Hugenholtzia roseola, Spirulina subsalsa	bacteria
ACTGCGCA	8	5	Anabaena cylindrica, Coleofasciculus chthonoplastes, Cylindrospermum stagnale, Dactylococcopsis salina, filamentous cyanobacterium ESFC-1	bacteria
AGACGCCC	8	5	Anabaena cylindrica, Dactylococcopsis salina, Gloeothece verrucosa, Kamptonema formosum, Prochlorothrix hollandica	bacteria
AGACGTCA	8	5	Dactylococcopsis salina, Gloeothece verrucosa, Hugenholtzia roseola, Pseudanabaena biceps, Rippkaea orientalis	bacteria
AGACGTCG	8	5	Crocosphaera chwakensis, Crocosphaera subtropica, Oscillatoria nigro-viridis, Prochlorothrix hollandica, Rippkaea orientalis	bacteria
AGCGTACA	8	5	Cellulomonas fimi, Cellulomonas flavigena, Ilumatobacter coccineus, Nocardioides halotolerans, Rhodococcus hoagii	bacteria
AGGACGTC	8	5	Arthrospira platensis, Gloeothece citriformis, Gloeothece verrucosa, Microcoleus vaginatus, Pseudanabaena biceps	bacteria
AGGAGCCC	8	5	Cylindrospermum stagnale, Gloeothece verrucosa, Hugenholtzia roseola, Pleurocapsa minor, Thiofilum flexile	bacteria
AGGATCCG	8	5	Crinalium epipsammum, Cylindrospermum stagnale, Dactylococcopsis salina, Geminocystis herdmanii, Oscillatoria nigro-viridis	bacteria
AGGCGCCG	8	5	Gloeothece citriformis, Gloeothece verrucosa, Nostoc punctiforme, Oscillatoria acuminata, Thiofilum flexile	bacteria
AGGGCACA	8	5	Crinalium epipsammum, Crocosphaera subtropica, filamentous cyanobacterium ESFC-1, Microcystis aeruginosa, Stanieria cyanosphaera	bacteria
AGGGCTCA	8	5	Anabaena cylindrica, Chlorogloeopsis fritschii, Chroococcidiopsis thermalis, Microcystis aeruginosa, Pleurocapsa minor	bacteria
AGGGGGGG	8	5	Actinomyces graevenitzii, Agromyces subbeticus, Gordonia shandongensis, Microbacterium indicum, Vulcanisaeta thermophila	archaea, bacteria
AGTACACT	8	5	Streptomyces avermitilis, Streptomyces bottropensis, Streptomyces davaonensis, Streptomyces ipomoeae, Streptomyces sviceus	bacteria
AGTCGACA	8	5	Chroococcidiopsis thermalis, Dactylococcopsis salina, filamentous cyanobacterium ESFC-1, Kamptonema formosum, Prochlorothrix hollandica	bacteria
AGTCGACG	8	5	Calothrix parietina, Chamaesiphon minutus, filamentous cyanobacterium ESFC-1, Fortiea contorta, Scytonema hofmannii	bacteria
AGTGTACT	8	5	Streptomyces avermitilis, Streptomyces bottropensis, Streptomyces davaonensis, Streptomyces ipomoeae, Streptomyces sviceus	bacteria
AGTTCGAA	8	5	Crocosphaera chwakensis, Kamptonema formosum, Microcoleus vaginatus, Prochlorothrix hollandica, Rippkaea orientalis	bacteria
ATACTAGT	8	5	filamentous cyanobacterium ESFC-1, Gloeothece citriformis, Gloeothece verrucosa, Microcystis aeruginosa, Spirulina subsalsa	bacteria
ATCGTACG	8	5	Gloeothece citriformis, Nostoc punctiforme, Oscillatoria nigro-viridis, Oscillochloris trichoides, Thiothrix nivea	bacteria
ATGCATCC	8	5	Cyanobacterium aponinum, Geminocystis herdmanii, Hugenholtzia roseola, Rippkaea orientalis, Spirulina subsalsa	bacteria
ATGCATGT	8	5	Gloeothece verrucosa, Kamptonema formosum, Kingella oralis, Oscillatoria acuminata, Spirulina subsalsa	bacteria
CAACATGT	8	5	Anabaena cylindrica, Crocosphaera subtropica, Dactylococcopsis salina, Kamptonema formosum, Rippkaea orientalis	bacteria
CAACGCGT	8	5	Arthrospira platensis, Coleofasciculus chthonoplastes, Gloeothece citriformis, Oscillatoria acuminata, Rippkaea orientalis	bacteria
CACATGCC	8	5	Anabaena cylindrica, Arthrospira platensis, Gloeothece citriformis, Kamptonema formosum, Spirulina subsalsa	bacteria
CACTAGTA	8	5	Crinalium epipsammum, Gloeothece citriformis, Gloeothece verrucosa, Microcystis aeruginosa, Spirulina subsalsa	bacteria
CAGAGCAC	8	5	Crocosphaera subtropica, Cyanobacterium aponinum, Dactylococcopsis salina, Gloeothece verrucosa, Stanieria cyanosphaera	bacteria
CAGCTGAC	8	5	filamentous cyanobacterium ESFC-1, Gloeothece citriformis, Kamptonema formosum, Microcoleus vaginatus, Stanieria cyanosphaera	bacteria
CAGCTGTC	8	5	filamentous cyanobacterium ESFC-1, Gloeothece citriformis, Kamptonema formosum, Microcoleus vaginatus, Prochlorothrix hollandica	bacteria
CATGCATT	8	5	Cyanobacterium aponinum, Gloeothece citriformis, Kamptonema formosum, Rippkaea orientalis, Spirulina subsalsa	bacteria
CCACATGT	8	5	Anabaena cylindrica, Crocosphaera subtropica, Geminocystis herdmanii, Gloeothece citriformis, Kamptonema formosum	bacteria
CCCCCCCT	8	5	Actinomyces graevenitzii, Agromyces subbeticus, Gordonia shandongensis, Microbacterium indicum, Vulcanisaeta thermophila	archaea, bacteria
CCGCGGAA	8	5	Chamaesiphon minutus, Coleofasciculus chthonoplastes, Gloeothece verrucosa, Pseudoalteromonas ruthenica, Scytonema hofmannii	bacteria
CCGCGGTT	8	5	Beggiatoa alba, Calothrix parietina, Coleofasciculus chthonoplastes, Prochlorothrix hollandica, Pseudanabaena biceps	bacteria
CCGTACGG	8	5	Arthrospira platensis, Chloroflexus aggregans, Coleofasciculus chthonoplastes, Microcoleus vaginatus, Oscillatoria acuminata	bacteria
CCGTCGAC	8	5	Chamaesiphon minutus, Microcystis aeruginosa, Oscillatoria nigro-viridis, Scytonema hofmannii, Spirulina subsalsa	bacteria
CCTCGAGT	8	5	Chroococcidiopsis thermalis, Crocosphaera chwakensis, Dactylococcopsis salina, Kamptonema formosum, Oscillatoria acuminata	bacteria
CCTGCAGT	8	5	filamentous cyanobacterium ESFC-1, Fischerella muscicola, Gloeothece verrucosa, Hugenholtzia roseola, Spirulina subsalsa	bacteria
CGACGTCT	8	5	Crocosphaera chwakensis, Crocosphaera subtropica, Oscillatoria nigro-viridis, Prochlorothrix hollandica, Rippkaea orientalis	bacteria
CGAGCACA	8	5	Gloeothece citriformis, Gloeothece verrucosa, Microcystis aeruginosa, Spirulina subsalsa, Stanieria cyanosphaera	bacteria
CGAGCTCG	8	5	Chamaesiphon minutus, filamentous cyanobacterium ESFC-1, Gloeothece citriformis, Microcystis aeruginosa, Stanieria cyanosphaera	bacteria
CGCTGAGC	8	5	Arthrospira platensis, Chlorogloeopsis fritschii, Hugenholtzia roseola, Nostoc punctiforme, Spirulina subsalsa	bacteria
CGGATCCG	8	5	Chlorogloeopsis fritschii, Chroococcidiopsis thermalis, Coleofasciculus chthonoplastes, Nostoc punctiforme, Photorhabdus asymbiotica	bacteria
CGGATCCT	8	5	Crinalium epipsammum, Cylindrospermum stagnale, Dactylococcopsis salina, Geminocystis herdmanii, Oscillatoria nigro-viridis	bacteria
CGGCGCCG	8	5	Chroococcidiopsis thermalis, Gloeothece verrucosa, Oscillatoria acuminata, Prochlorothrix hollandica, Pseudanabaena biceps	bacteria
CGGCGCCT	8	5	Gloeothece citriformis, Gloeothece verrucosa, Nostoc punctiforme, Oscillatoria acuminata, Thiofilum flexile	bacteria
CGGGCGCC	8	5	Arthrospira platensis, Chamaesiphon minutus, Chlorogloeopsis fritschii, Chroococcidiopsis thermalis, Prochlorothrix hollandica	bacteria
CGGGCGTC	8	5	Beggiatoa alba, Hugenholtzia roseola, Kamptonema formosum, Nostoc punctiforme, Prochlorothrix hollandica	bacteria
CGGTCGAC	8	5	Arthrospira platensis, Coleofasciculus chthonoplastes, Oscillatoria acuminata, Oscillatoria nigro-viridis, Spirulina subsalsa	bacteria
CGTACGAT	8	5	Gloeothece citriformis, Nostoc punctiforme, Oscillatoria nigro-viridis, Oscillochloris trichoides, Thiothrix nivea	bacteria
CGTACGGA	8	5	Chlorogloeopsis fritschii, Coleofasciculus chthonoplastes, filamentous cyanobacterium ESFC-1, Kamptonema formosum, Prochlorothrix hollandica	bacteria
CGTCGACG	8	5	Chamaesiphon minutus, Kingella denitrificans, Oscillatoriales cyanobacterium JSC-12, Scytonema hofmannii, Spirulina subsalsa	bacteria
CGTCGACT	8	5	Calothrix parietina, Chamaesiphon minutus, filamentous cyanobacterium ESFC-1, Fortiea contorta, Scytonema hofmannii	bacteria
CTCGAGAC	8	5	Chlorogloeopsis fritschii, Deinococcus proteolyticus, Halonotius roseus, Oscillatoria acuminata, Spirulina subsalsa	archaea, bacteria
CTCGAGGC	8	5	Chlorogloeopsis fritschii, Dactylococcopsis salina, Marvinbryantia formatexigens, Oscillatoria acuminata, Prochlorothrix hollandica	bacteria
CTCGCCGC	8	5	Fibrisoma limi, Rudanella lutea, Spirosoma luteum, Spirosoma panaciterrae, Spirosoma spitsbergense	bacteria
CTCGGGAC	8	5	Anabaena cylindrica, Chlorogloeopsis fritschii, filamentous cyanobacterium ESFC-1, Fortiea contorta, Sphaerochaeta coccoides	bacteria
CTGACGTC	8	5	Anabaena cylindrica, Calothrix parietina, Dactylococcopsis salina, Gloeothece citriformis, Prochlorothrix hollandica	bacteria
CTGCAGCC	8	5	Calothrix parietina, Crinalium epipsammum, Cylindrospermum stagnale, filamentous cyanobacterium ESFC-1, Spirulina subsalsa	bacteria
CTGGCGTC	8	5	Anabaena cylindrica, filamentous cyanobacterium ESFC-1, Kamptonema formosum, Prochlorothrix hollandica, Pseudanabaena biceps	bacteria
GAACATGT	8	5	Geminocystis herdmanii, Gloeothece citriformis, Kamptonema formosum, Microcystis aeruginosa, Spirulina subsalsa	bacteria
GACAGCTG	8	5	filamentous cyanobacterium ESFC-1, Gloeothece citriformis, Kamptonema formosum, Microcoleus vaginatus, Prochlorothrix hollandica	bacteria
GACATGCC	8	5	Arthrospira platensis, Crocosphaera subtropica, Crocosphaera watsonii, Gloeothece citriformis, Oscillatoria acuminata	bacteria
GACATGTA	8	5	filamentous cyanobacterium ESFC-1, Geminocystis herdmanii, Gloeothece citriformis, Microcoleus vaginatus, Oscillatoria acuminata	bacteria
GACATGTT	8	5	Anabaena cylindrica, Arthrospira platensis, Crocosphaera chwakensis, Kamptonema formosum, Rippkaea orientalis	bacteria
GACGCCAG	8	5	Anabaena cylindrica, filamentous cyanobacterium ESFC-1, Kamptonema formosum, Prochlorothrix hollandica, Pseudanabaena biceps	bacteria
GACGCCCA	8	5	Anabaena cylindrica, Beggiatoa alba, Crinalium epipsammum, Crocosphaera subtropica, Crocosphaera watsonii	bacteria
GACGCCGT	8	5	filamentous cyanobacterium ESFC-1, Gloeothece verrucosa, Hugenholtzia roseola, Prochlorothrix hollandica, Pseudanabaena biceps	bacteria
GACGTCAG	8	5	Anabaena cylindrica, Calothrix parietina, Dactylococcopsis salina, Gloeothece citriformis, Prochlorothrix hollandica	bacteria
GACGTCCT	8	5	Arthrospira platensis, Gloeothece citriformis, Gloeothece verrucosa, Microcoleus vaginatus, Pseudanabaena biceps	bacteria
GACGTCTC	8	5	Crocosphaera chwakensis, Crocosphaera watsonii, Gloeothece verrucosa, Prochlorothrix hollandica, Pseudanabaena biceps	bacteria
GACGTCTT	8	5	Anabaena cylindrica, Arthrospira platensis, Crinalium epipsammum, Gloeothece verrucosa, Hugenholtzia roseola	bacteria
GAGACGTC	8	5	Crocosphaera chwakensis, Crocosphaera watsonii, Gloeothece verrucosa, Prochlorothrix hollandica, Pseudanabaena biceps	bacteria
GAGCCCAC	8	5	Chamaesiphon minutus, Cylindrospermum stagnale, Fischerella muscicola, Gloeothece citriformis, Gloeothece verrucosa	bacteria
GAGCTCAC	8	5	Calothrix parietina, Chamaesiphon minutus, filamentous cyanobacterium ESFC-1, Gloeothece citriformis, Gloeothece verrucosa	bacteria
GCATGCAG	8	5	Chlorogloeopsis fritschii, Crinalium epipsammum, Fischerella thermalis, Microcystis aeruginosa, Spirulina subsalsa	bacteria
GCATGTCA	8	5	Geminocystis herdmanii, Gloeothece citriformis, Kamptonema formosum, Microcystis aeruginosa, Rippkaea orientalis	bacteria
GCGCATGT	8	5	Arthrospira platensis, Crinalium epipsammum, Kamptonema formosum, Oscillatoria acuminata, Spirulina subsalsa	bacteria
GCGGCGAG	8	5	Fibrisoma limi, Rudanella lutea, Spirosoma luteum, Spirosoma panaciterrae, Spirosoma spitsbergense	bacteria
GCGTACGA	8	5	Coleofasciculus chthonoplastes, filamentous cyanobacterium ESFC-1, Nostoc punctiforme, Scytonema hofmannii, Thiothrix nivea	bacteria
GCTCAGCG	8	5	Arthrospira platensis, Chlorogloeopsis fritschii, Hugenholtzia roseola, Nostoc punctiforme, Spirulina subsalsa	bacteria
GGACGTCA	8	5	Arthrospira platensis, Beggiatoa alba, Crocosphaera subtropica, Gloeothece citriformis, Spirulina subsalsa	bacteria
GGACTAGT	8	5	Crinalium epipsammum, Crocosphaera subtropica, filamentous cyanobacterium ESFC-1, Gloeothece verrucosa, Kamptonema formosum	bacteria
GGATGCAT	8	5	Cyanobacterium aponinum, Geminocystis herdmanii, Hugenholtzia roseola, Rippkaea orientalis, Spirulina subsalsa	bacteria
GGCATGCA	8	5	Chamaesiphon minutus, filamentous cyanobacterium ESFC-1, Gloeothece verrucosa, Spirulina subsalsa, Stanieria cyanosphaera	bacteria
GGCATGTC	8	5	Arthrospira platensis, Crocosphaera subtropica, Crocosphaera watsonii, Gloeothece citriformis, Oscillatoria acuminata	bacteria
GGCATGTG	8	5	Anabaena cylindrica, Arthrospira platensis, Gloeothece citriformis, Kamptonema formosum, Spirulina subsalsa	bacteria
GGCGCCCA	8	5	Arthrospira platensis, Chamaesiphon minutus, Helicobacter bizzozeronii, Oscillatoria acuminata, Prochlorothrix hollandica	bacteria
GGCGCCCG	8	5	Arthrospira platensis, Chamaesiphon minutus, Chlorogloeopsis fritschii, Chroococcidiopsis thermalis, Prochlorothrix hollandica	bacteria
GGCTGCAG	8	5	Calothrix parietina, Crinalium epipsammum, Cylindrospermum stagnale, filamentous cyanobacterium ESFC-1, Spirulina subsalsa	bacteria
GGGCGTCT	8	5	Anabaena cylindrica, Dactylococcopsis salina, Gloeothece verrucosa, Kamptonema formosum, Prochlorothrix hollandica	bacteria
GGGCTCAC	8	5	Anabaena cylindrica, Chamaesiphon minutus, Chlorogloeopsis fritschii, Gloeothece citriformis, Gloeothece verrucosa	bacteria
GGGCTCCT	8	5	Cylindrospermum stagnale, Gloeothece verrucosa, Hugenholtzia roseola, Pleurocapsa minor, Thiofilum flexile	bacteria
GGTATACC	8	5	Beggiatoa alba, Cyanobacterium aponinum, Flavobacterium branchiophilum, Geminocystis herdmanii, Oscillatoria acuminata	bacteria
GGTCGACC	8	5	Arthrospira platensis, Coleofasciculus chthonoplastes, filamentous cyanobacterium ESFC-1, Pleurocapsa minor, Prochlorothrix hollandica	bacteria
GTCAGCTG	8	5	filamentous cyanobacterium ESFC-1, Gloeothece citriformis, Kamptonema formosum, Microcoleus vaginatus, Stanieria cyanosphaera	bacteria
GTCCCGAG	8	5	Anabaena cylindrica, Chlorogloeopsis fritschii, filamentous cyanobacterium ESFC-1, Fortiea contorta, Sphaerochaeta coccoides	bacteria
GTCGACCG	8	5	Arthrospira platensis, Coleofasciculus chthonoplastes, Oscillatoria acuminata, Oscillatoria nigro-viridis, Spirulina subsalsa	bacteria
GTCGACGG	8	5	Chamaesiphon minutus, Microcystis aeruginosa, Oscillatoria nigro-viridis, Scytonema hofmannii, Spirulina subsalsa	bacteria
GTCTCGAG	8	5	Chlorogloeopsis fritschii, Deinococcus proteolyticus, Halonotius roseus, Oscillatoria acuminata, Spirulina subsalsa	archaea, bacteria
GTGAGCCC	8	5	Anabaena cylindrica, Chamaesiphon minutus, Chlorogloeopsis fritschii, Gloeothece citriformis, Gloeothece verrucosa	bacteria
GTGAGCTC	8	5	Calothrix parietina, Chamaesiphon minutus, filamentous cyanobacterium ESFC-1, Gloeothece citriformis, Gloeothece verrucosa	bacteria
GTGCACAA	8	5	Crocosphaera chwakensis, Crocosphaera subtropica, Dactylococcopsis salina, Gloeothece verrucosa, Microcystis aeruginosa	bacteria
GTGGGCTC	8	5	Chamaesiphon minutus, Cylindrospermum stagnale, Fischerella muscicola, Gloeothece citriformis, Gloeothece verrucosa	bacteria
TACATGCT	8	5	Crinalium epipsammum, Crocosphaera subtropica, Dactylococcopsis salina, Gloeothece citriformis, Oscillatoria nigro-viridis	bacteria
TACATGTC	8	5	filamentous cyanobacterium ESFC-1, Geminocystis herdmanii, Gloeothece citriformis, Microcoleus vaginatus, Oscillatoria acuminata	bacteria
TACGCGTA	8	5	Beggiatoa alba, Chroococcidiopsis thermalis, Coleofasciculus chthonoplastes, filamentous cyanobacterium ESFC-1, Oscillatoria nigro-viridis	bacteria
TACTAGTG	8	5	Crinalium epipsammum, Gloeothece citriformis, Gloeothece verrucosa, Microcystis aeruginosa, Spirulina subsalsa	bacteria
TAGCATGT	8	5	Crinalium epipsammum, Crocosphaera subtropica, Geminocystis herdmanii, Microcystis aeruginosa, Rippkaea orientalis	bacteria
TCCCGCGG	8	5	Coleofasciculus chthonoplastes, Gallaecimonas xiamenensis, Gloeothece citriformis, Gloeothece verrucosa, Mastigocladopsis repens	bacteria
TCCCGGGA	8	5	Crocosphaera chwakensis, Crocosphaera subtropica, Kamptonema formosum, Scytonema hofmannii, Trichormus azollae	bacteria
TCCGTACG	8	5	Chlorogloeopsis fritschii, Coleofasciculus chthonoplastes, filamentous cyanobacterium ESFC-1, Kamptonema formosum, Prochlorothrix hollandica	bacteria
TCGTACGC	8	5	Coleofasciculus chthonoplastes, filamentous cyanobacterium ESFC-1, Nostoc punctiforme, Scytonema hofmannii, Thiothrix nivea	bacteria
TGACATGC	8	5	Geminocystis herdmanii, Gloeothece citriformis, Kamptonema formosum, Microcystis aeruginosa, Rippkaea orientalis	bacteria
TGACGTCC	8	5	Arthrospira platensis, Beggiatoa alba, Crocosphaera subtropica, Gloeothece citriformis, Spirulina subsalsa	bacteria
TGACGTCT	8	5	Dactylococcopsis salina, Gloeothece verrucosa, Hugenholtzia roseola, Pseudanabaena biceps, Rippkaea orientalis	bacteria
TGAGCCCT	8	5	Anabaena cylindrica, Chlorogloeopsis fritschii, Chroococcidiopsis thermalis, Microcystis aeruginosa, Pleurocapsa minor	bacteria
TGCATGCA	8	5	Chlorogloeopsis fritschii, Crinalium epipsammum, filamentous cyanobacterium ESFC-1, Nostoc punctiforme, Oscillatoria acuminata	bacteria
TGCATGCC	8	5	Chamaesiphon minutus, filamentous cyanobacterium ESFC-1, Gloeothece verrucosa, Spirulina subsalsa, Stanieria cyanosphaera	bacteria
TGCGCAGT	8	5	Anabaena cylindrica, Coleofasciculus chthonoplastes, Cylindrospermum stagnale, Dactylococcopsis salina, filamentous cyanobacterium ESFC-1	bacteria
TGGATCCA	8	5	Coleofasciculus chthonoplastes, Cyanobacterium aponinum, Gloeothece citriformis, Gloeothece verrucosa, Kamptonema formosum	bacteria
TGGCATGT	8	5	Arthrospira platensis, filamentous cyanobacterium ESFC-1, Oscillatoria acuminata, Rippkaea orientalis, Spirulina subsalsa	bacteria
TGGGCCCA	8	5	Chamaesiphon minutus, Desulfovibrio hydrothermalis, Neisseria bacilliformis, Prevotella marshii, Prochlorothrix hollandica	bacteria
TGGGCGCC	8	5	Arthrospira platensis, Chamaesiphon minutus, Helicobacter bizzozeronii, Oscillatoria acuminata, Prochlorothrix hollandica	bacteria
TGGGCGTC	8	5	Anabaena cylindrica, Beggiatoa alba, Crinalium epipsammum, Crocosphaera subtropica, Crocosphaera watsonii	bacteria
TGTACGCT	8	5	Cellulomonas fimi, Cellulomonas flavigena, Ilumatobacter coccineus, Nocardioides halotolerans, Rhodococcus hoagii	bacteria
TGTCGACT	8	5	Chroococcidiopsis thermalis, Dactylococcopsis salina, filamentous cyanobacterium ESFC-1, Kamptonema formosum, Prochlorothrix hollandica	bacteria
TGTGCCCT	8	5	Crinalium epipsammum, Crocosphaera subtropica, filamentous cyanobacterium ESFC-1, Microcystis aeruginosa, Stanieria cyanosphaera	bacteria
TGTGCTCG	8	5	Gloeothece citriformis, Gloeothece verrucosa, Microcystis aeruginosa, Spirulina subsalsa, Stanieria cyanosphaera	bacteria
TTCCGCGG	8	5	Chamaesiphon minutus, Coleofasciculus chthonoplastes, Gloeothece verrucosa, Pseudoalteromonas ruthenica, Scytonema hofmannii	bacteria
TTCGAACT	8	5	Crocosphaera chwakensis, Kamptonema formosum, Microcoleus vaginatus, Prochlorothrix hollandica, Rippkaea orientalis	bacteria
TTGTGCAC	8	5	Crocosphaera chwakensis, Crocosphaera subtropica, Dactylococcopsis salina, Gloeothece verrucosa, Microcystis aeruginosa	bacteria
CGACGCC	7	5	filamentous cyanobacterium ESFC-1, Fulvivirga imtechensis, Owenweeksia hongkongensis, Pseudanabaena biceps, Rippkaea orientalis	bacteria
CGGCGCC	7	5	Beggiatoa alba, Crinalium epipsammum, Flexithrix dorotheae, Hugenholtzia roseola, Owenweeksia hongkongensis	bacteria
CGTGCAC	7	5	Crocosphaera watsonii, Dactylococcopsis salina, Pedobacter arcticus, Pedobacter glucosidilyticus, Pseudopedobacter saltans	bacteria
GGCGCCG	7	5	Beggiatoa alba, Crinalium epipsammum, Flexithrix dorotheae, Hugenholtzia roseola, Owenweeksia hongkongensis	bacteria
GGCGTCG	7	5	filamentous cyanobacterium ESFC-1, Fulvivirga imtechensis, Owenweeksia hongkongensis, Pseudanabaena biceps, Rippkaea orientalis	bacteria
GTGCACG	7	5	Crocosphaera watsonii, Dactylococcopsis salina, Pedobacter arcticus, Pedobacter glucosidilyticus, Pseudopedobacter saltans	bacteria
GAAAAAATTTTTTC	14	4	Cynara cardunculus, Lupinus angustifolius, Solanum tuberosum, Spinacia oleracea	plant
AACACTCTTTCA	12	4	Columba livia, Prunus mume, Schistosoma haematobium, Zootermopsis nevadensis	invertebrate, plant, vertebrate_other
AACCGCTCTTTA	12	4	Boleophthalmus pectinirostris, Corvus brachyrhynchos, Phalacrocorax carbo, Tauraco erythrolophus	vertebrate_other
AACCGCTCTTTG	12	4	Arachis duranensis, Boleophthalmus pectinirostris, Columba livia, Pygoscelis adeliae	plant, vertebrate_other
AAGACGCTCTTC	12	4	Apaloderma vittatum, Boleophthalmus pectinirostris, Egretta garzetta, Phalacrocorax carbo	vertebrate_other
AAGAGCGGTTCC	12	4	Anser cygnoides, Eurypyga helias, Leptosomus discolor, Pygoscelis adeliae	vertebrate_other
AAGAGCGGTTCT	12	4	Arachis duranensis, Corvus brachyrhynchos, Pelodiscus sinensis, Pygoscelis adeliae	plant, vertebrate_other
AAGAGCGGTTTG	12	4	Arachis duranensis, Boleophthalmus pectinirostris, Columba livia, Phalacrocorax carbo	plant, vertebrate_other
AAGTGTAGGGAA	12	4	Boleophthalmus pectinirostris, Columba livia, Schistosoma haematobium, Zootermopsis nevadensis	invertebrate, vertebrate_other
ACCGCTCTTCAA	12	4	Arachis duranensis, Boleophthalmus pectinirostris, Phalacrocorax carbo, Pygoscelis adeliae	plant, vertebrate_other
ACTGCTGAACCG	12	4	Boleophthalmus pectinirostris, Columba livia, Egretta garzetta, Eurypyga helias	vertebrate_other
AGAACCGCTCTT	12	4	Arachis duranensis, Corvus brachyrhynchos, Pelodiscus sinensis, Pygoscelis adeliae	plant, vertebrate_other
AGAATGCCGAGA	12	4	Anser cygnoides, Haliaeetus albicilla, Phalacrocorax carbo, Pygoscelis adeliae	vertebrate_other
AGAGCGGTTCCA	12	4	Arachis ipaensis, Columba livia, Leptosomus discolor, Pygoscelis adeliae	plant, vertebrate_other
ATTCTTTCCCTA	12	4	Boleophthalmus pectinirostris, Habropoda laboriosa, Schistosoma haematobium, Zootermopsis nevadensis	invertebrate, vertebrate_other
ATTGCTGAACCG	12	4	Columba livia, Pelodiscus sinensis, Phalacrocorax carbo, Pterocles gutturalis	vertebrate_other
ATTTCCCTACAA	12	4	Arachis duranensis, Habropoda laboriosa, Sesamum indicum, Zootermopsis nevadensis	invertebrate, plant
CAAACCGCTCTT	12	4	Arachis duranensis, Boleophthalmus pectinirostris, Columba livia, Phalacrocorax carbo	plant, vertebrate_other
CAAAGAGCGGTT	12	4	Arachis duranensis, Boleophthalmus pectinirostris, Columba livia, Pygoscelis adeliae	plant, vertebrate_other
CGGCATTCCTAA	12	4	Arachis duranensis, Arachis ipaensis, Bos mutus, Eufriesea mexicana	invertebrate, plant, vertebrate_mammalian
CGGTTCAGCAAT	12	4	Columba livia, Pelodiscus sinensis, Phalacrocorax carbo, Pterocles gutturalis	vertebrate_other
CGGTTCAGCAGT	12	4	Boleophthalmus pectinirostris, Columba livia, Egretta garzetta, Eurypyga helias	vertebrate_other
CTGAACCGCTCA	12	4	Bos mutus, Cuculus canorus, Pygoscelis adeliae, Tinamus guttatus	vertebrate_mammalian, vertebrate_other
GAAGAGCGTCAA	12	4	Columba livia, Gavia stellata, Mesitornis unicolor, Phalacrocorax carbo	vertebrate_other
GAAGAGCGTCTT	12	4	Apaloderma vittatum, Boleophthalmus pectinirostris, Egretta garzetta, Phalacrocorax carbo	vertebrate_other
GGAACCGCTCTT	12	4	Anser cygnoides, Eurypyga helias, Leptosomus discolor, Pygoscelis adeliae	vertebrate_other
TAAAGAGCGGTT	12	4	Boleophthalmus pectinirostris, Corvus brachyrhynchos, Phalacrocorax carbo, Tauraco erythrolophus	vertebrate_other
TACACTCTTTCA	12	4	Habropoda laboriosa, Schistosoma haematobium, Sesamum indicum, Zootermopsis nevadensis	invertebrate, plant
TAGCAGGAATGA	12	4	Boleophthalmus pectinirostris, Columba livia, Schistosoma haematobium, Zootermopsis nevadensis	invertebrate, vertebrate_other
TAGGGAAAGAAT	12	4	Boleophthalmus pectinirostris, Habropoda laboriosa, Schistosoma haematobium, Zootermopsis nevadensis	invertebrate, vertebrate_other
TCATTCCTGCTA	12	4	Boleophthalmus pectinirostris, Columba livia, Schistosoma haematobium, Zootermopsis nevadensis	invertebrate, vertebrate_other
TCTCGGCATTCT	12	4	Anser cygnoides, Haliaeetus albicilla, Phalacrocorax carbo, Pygoscelis adeliae	vertebrate_other
TGAAAGAGTGTA	12	4	Habropoda laboriosa, Schistosoma haematobium, Sesamum indicum, Zootermopsis nevadensis	invertebrate, plant
TGAAAGAGTGTT	12	4	Columba livia, Prunus mume, Schistosoma haematobium, Zootermopsis nevadensis	invertebrate, plant, vertebrate_other
TGAAGAGCGTCA	12	4	Arachis duranensis, Boleophthalmus pectinirostris, Nilaparvata lugens, Tauraco erythrolophus	invertebrate, plant, vertebrate_other
TGACGCTCTTCA	12	4	Arachis duranensis, Boleophthalmus pectinirostris, Nilaparvata lugens, Tauraco erythrolophus	invertebrate, plant, vertebrate_other
TGAGCGGTTCAG	12	4	Bos mutus, Cuculus canorus, Pygoscelis adeliae, Tinamus guttatus	vertebrate_mammalian, vertebrate_other
TGGAACCGCTCT	12	4	Arachis ipaensis, Columba livia, Leptosomus discolor, Pygoscelis adeliae	plant, vertebrate_other
TTAGGAATGCCG	12	4	Arachis duranensis, Arachis ipaensis, Bos mutus, Eufriesea mexicana	invertebrate, plant, vertebrate_mammalian
TTCCCTACACTT	12	4	Boleophthalmus pectinirostris, Columba livia, Schistosoma haematobium, Zootermopsis nevadensis	invertebrate, vertebrate_other
TTGAAGAGCGGT	12	4	Arachis duranensis, Boleophthalmus pectinirostris, Phalacrocorax carbo, Pygoscelis adeliae	plant, vertebrate_other
TTGACGCTCTTC	12	4	Columba livia, Gavia stellata, Mesitornis unicolor, Phalacrocorax carbo	vertebrate_other
TTGCGGTTCAGC	12	4	Anser cygnoides, Columba livia, Phalacrocorax carbo, Pterocles gutturalis	vertebrate_other
TTGTAGGGAAAT	12	4	Arachis duranensis, Habropoda laboriosa, Sesamum indicum, Zootermopsis nevadensis	invertebrate, plant
TTTCGCGCAAAA	12	4	Ailuropoda melanoleuca, Ceratotherium simum, Pan paniscus, Saimiri boliviensis	vertebrate_mammalian
TTTTGCGCGAAA	12	4	Ailuropoda melanoleuca, Ceratotherium simum, Pan paniscus, Saimiri boliviensis	vertebrate_mammalian
AACCGCTCTTA	11	4	Acanthisitta chloris, Columba livia, Sesamum indicum, Zootermopsis nevadensis	invertebrate, plant, vertebrate_other
AAGAGCGGTTA	11	4	Cynoglossus semilaevis, Habropoda laboriosa, Phalacrocorax carbo, Zootermopsis nevadensis	invertebrate, vertebrate_other
AAGAGCGGTTG	11	4	Columba livia, Schistosoma haematobium, Sesamum indicum, Zootermopsis nevadensis	invertebrate, plant, vertebrate_other
AGGAATGCCGA	11	4	Acanthisitta chloris, Cynoglossus semilaevis, Habropoda laboriosa, Zootermopsis nevadensis	invertebrate, vertebrate_other
ATCGGCATTCC	11	4	Acanthisitta chloris, Habropoda laboriosa, Pygoscelis adeliae, Zootermopsis nevadensis	invertebrate, vertebrate_other
ATGAACCGCTC	11	4	Acanthisitta chloris, Columba livia, Pelodiscus sinensis, Zootermopsis nevadensis	invertebrate, vertebrate_other
CAACCGCTCTT	11	4	Columba livia, Schistosoma haematobium, Sesamum indicum, Zootermopsis nevadensis	invertebrate, plant, vertebrate_other
CCCCTACACGA	11	4	Acanthisitta chloris, Boleophthalmus pectinirostris, Phalacrocorax carbo, Zootermopsis nevadensis	invertebrate, vertebrate_other
CCCTACACGAG	11	4	Acanthisitta chloris, Arachis ipaensis, Phalacrocorax carbo, Zootermopsis nevadensis	invertebrate, plant, vertebrate_other
CGCAGGAATGC	11	4	Boleophthalmus pectinirostris, Columba livia, Habropoda laboriosa, Zootermopsis nevadensis	invertebrate, vertebrate_other
CGCGGCGCCGC	11	4	Halobacterium jilantaiense, Haloferax denitrificans, Haloferax gibbonsii, Halorubrum tebenquichense	archaea
CGTAGGGAAAG	11	4	Boleophthalmus pectinirostris, Columba livia, Schistosoma haematobium, Zootermopsis nevadensis	invertebrate, vertebrate_other
CTCGTGTAGGG	11	4	Acanthisitta chloris, Arachis ipaensis, Phalacrocorax carbo, Zootermopsis nevadensis	invertebrate, plant, vertebrate_other
CTTTCCCTACG	11	4	Boleophthalmus pectinirostris, Columba livia, Schistosoma haematobium, Zootermopsis nevadensis	invertebrate, vertebrate_other
GAGCGGTTCAT	11	4	Acanthisitta chloris, Columba livia, Pelodiscus sinensis, Zootermopsis nevadensis	invertebrate, vertebrate_other
GCATTCCTGCG	11	4	Boleophthalmus pectinirostris, Columba livia, Habropoda laboriosa, Zootermopsis nevadensis	invertebrate, vertebrate_other
GCGGCGCCGCG	11	4	Halobacterium jilantaiense, Haloferax denitrificans, Haloferax gibbonsii, Halorubrum tebenquichense	archaea
GGAATGCCGAT	11	4	Acanthisitta chloris, Habropoda laboriosa, Pygoscelis adeliae, Zootermopsis nevadensis	invertebrate, vertebrate_other
GGAGCGGTTCA	11	4	Arachis duranensis, Boleophthalmus pectinirostris, Columba livia, Habropoda laboriosa	invertebrate, plant, vertebrate_other
GGGAATGCCGA	11	4	Arachis duranensis, Boleophthalmus pectinirostris, Habropoda laboriosa, Zootermopsis nevadensis	invertebrate, plant, vertebrate_other
TAACCGCTCTT	11	4	Cynoglossus semilaevis, Habropoda laboriosa, Phalacrocorax carbo, Zootermopsis nevadensis	invertebrate, vertebrate_other
TAAGAGCGGTT	11	4	Acanthisitta chloris, Columba livia, Sesamum indicum, Zootermopsis nevadensis	invertebrate, plant, vertebrate_other
TCGGCATTCCA	11	4	Acanthisitta chloris, Cynoglossus semilaevis, Habropoda laboriosa, Phalacrocorax carbo	invertebrate, vertebrate_other
TCGGCATTCCC	11	4	Arachis duranensis, Boleophthalmus pectinirostris, Habropoda laboriosa, Zootermopsis nevadensis	invertebrate, plant, vertebrate_other
TCGGCATTCCT	11	4	Acanthisitta chloris, Cynoglossus semilaevis, Habropoda laboriosa, Zootermopsis nevadensis	invertebrate, vertebrate_other
TCGTGTAGGGG	11	4	Acanthisitta chloris, Boleophthalmus pectinirostris, Phalacrocorax carbo, Zootermopsis nevadensis	invertebrate, vertebrate_other
TGAACCGCTCC	11	4	Arachis duranensis, Boleophthalmus pectinirostris, Columba livia, Habropoda laboriosa	invertebrate, plant, vertebrate_other
TGGAATGCCGA	11	4	Acanthisitta chloris, Cynoglossus semilaevis, Habropoda laboriosa, Phalacrocorax carbo	invertebrate, vertebrate_other
ACCGGCGCCG	10	4	Halomicrobium mukohataei, Halopiger goleimassiliensis, Halorussus ruber, Isosphaera pallida	archaea, bacteria
ACCGGGGGGG	10	4	Streptomyces afghaniensis, Streptomyces davaonensis, Streptomyces gancidicus, Streptomyces himastatinicus	bacteria
CCCCCCCGGT	10	4	Streptomyces afghaniensis, Streptomyces davaonensis, Streptomyces gancidicus, Streptomyces himastatinicus	bacteria
CCCCCCCGTC	10	4	Nocardiopsis kunsanensis, Streptomyces auratus, Streptomyces davaonensis, Streptomyces griseus	bacteria
CCCCTCGAGC	10	4	Actinopolyspora mortivallis, Kitasatospora setae, Saccharomonospora azurea, Streptomyces fulvissimus	bacteria
CCCGGCGCCG	10	4	Halococcus agarilyticus, Halomicrobium mukohataei, Halorussus ruber, Oscillochloris trichoides	archaea, bacteria
CCCGGGCGCC	10	4	Halorubrum aethiopicum, Halorubrum halodurans, Halorubrum hochstenium, Halorubrum tebenquichense	archaea
CCCTCGAGCC	10	4	Actinokineospora enzanensis, Actinopolyspora mortivallis, Kitasatospora setae, Streptomyces cattleya	bacteria
CCCTCGAGGG	10	4	Actinomadura flavalba, Halosimplex carlsbadense, Saccharothrix espanaensis, Streptomyces acidiscabies	archaea, bacteria
CCGGCGCCAC	10	4	Haloferax lucentense, Haloferax prahovense, Halorubrum tebenquichense, Halorussus salinus	archaea
CCGGCGCCCG	10	4	Halomicrobium katesii, Halopiger djelfimassiliensis, Halopiger goleimassiliensis, Natronorubrum thiooxidans	archaea
CCGGGGCGCC	10	4	Halorubrum tebenquichense, Halorussus ruber, Natrinema pellirubrum, Oscillochloris trichoides	archaea, bacteria
CGAGGCGCCG	10	4	Halobacterium jilantaiense, Halobiforma nitratireducens, Halococcus agarilyticus, Halococcus hamelinensis	archaea
CGCGGGCGCC	10	4	Halococcus hamelinensis, Halococcus saccharolyticus, Halococcus salsus, Oscillochloris trichoides	archaea, bacteria
CGGCGCCGCA	10	4	Halococcus sediminicola, halophilic archaeon LT46, Halorussus ruber, Halorussus salinus	archaea
CGGCGCCGGG	10	4	Halococcus agarilyticus, Halomicrobium mukohataei, Halorussus ruber, Oscillochloris trichoides	archaea, bacteria
CGGCGCCGGT	10	4	Halomicrobium mukohataei, Halopiger goleimassiliensis, Halorussus ruber, Isosphaera pallida	archaea, bacteria
CGGCGCCTCG	10	4	Halobacterium jilantaiense, Halobiforma nitratireducens, Halococcus agarilyticus, Halococcus hamelinensis	archaea
CGGGCGCCGG	10	4	Halomicrobium katesii, Halopiger djelfimassiliensis, Halopiger goleimassiliensis, Natronorubrum thiooxidans	archaea
CGTCGTGTAG	10	4	Columba livia, Cuculus canorus, Habropoda laboriosa, Sesamum indicum	invertebrate, plant, vertebrate_other
CTACACGACG	10	4	Columba livia, Cuculus canorus, Habropoda laboriosa, Sesamum indicum	invertebrate, plant, vertebrate_other
GACCCCCCCC	10	4	Nocardiopsis ganjiahuensis, Nocardiopsis prasina, Nocardiopsis valliformis, Streptosporangium roseum	bacteria
GACGGGGGGG	10	4	Nocardiopsis kunsanensis, Streptomyces auratus, Streptomyces davaonensis, Streptomyces griseus	bacteria
GCCCCCCCGG	10	4	Actinoplanes globisporus, Amycolatopsis alba, Brachybacterium squillarum, Nocardia transvalensis	bacteria
GCCCGGCGCC	10	4	Halococcus hamelinensis, Halomicrobium mukohataei, Halorussus ruber, Natrinema pallidum	archaea
GCGGCGCCAC	10	4	Halococcus agarilyticus, Halomarina oriensis, Halorubrum hochstenium, Halorubrum tebenquichense	archaea
GCTCGAGGGG	10	4	Actinopolyspora mortivallis, Kitasatospora setae, Saccharomonospora azurea, Streptomyces fulvissimus	bacteria
GGCAGCTGCC	10	4	Deinococcus apachensis, Magnetospirillum magneticum, Myxococcus hansupus, Verminephrobacter eiseniae	bacteria
GGCCCCCCCT	10	4	Nocardiopsis dassonvillei, Nocardiopsis ganjiahuensis, Streptomyces afghaniensis, Streptomyces fulvissimus	bacteria
GGCCGGCGCC	10	4	Halococcus agarilyticus, Halococcus hamelinensis, Halococcus salsus, Oscillochloris trichoides	archaea, bacteria
GGCGCCCCGA	10	4	Halococcus salsus, Halomicroarcula limicola, Halorubrum aethiopicum, Halorubrum hochstenium	archaea
GGCGCCCCGG	10	4	Halorubrum tebenquichense, Halorussus ruber, Natrinema pellirubrum, Oscillochloris trichoides	archaea, bacteria
GGCGCCCGCG	10	4	Halococcus hamelinensis, Halococcus saccharolyticus, Halococcus salsus, Oscillochloris trichoides	archaea, bacteria
GGCGCCCGGG	10	4	Halorubrum aethiopicum, Halorubrum halodurans, Halorubrum hochstenium, Halorubrum tebenquichense	archaea
GGCGCCGGCC	10	4	Halococcus agarilyticus, Halococcus hamelinensis, Halococcus salsus, Oscillochloris trichoides	archaea, bacteria
GGCGCCGGGC	10	4	Halococcus hamelinensis, Halomicrobium mukohataei, Halorussus ruber, Natrinema pallidum	archaea
GGCTCGAGGG	10	4	Actinokineospora enzanensis, Actinopolyspora mortivallis, Kitasatospora setae, Streptomyces cattleya	bacteria
GGGCGCCCGA	10	4	Halococcus hamelinensis, Haloferax volcanii, Halopiger goleimassiliensis, Isosphaera pallida	archaea, bacteria
GGGGCCCCCC	10	4	Nocardiopsis kunsanensis, Streptomyces acidiscabies, Streptomyces prunicolor, Streptomyces sulphureus	bacteria
GGGGCGCCGA	10	4	Halococcus hamelinensis, Halomicroarcula limicola, Halorussus salinus, Natrinema pallidum	archaea
GGGGGGCCCC	10	4	Nocardiopsis kunsanensis, Streptomyces acidiscabies, Streptomyces prunicolor, Streptomyces sulphureus	bacteria
GTGGCGCCGC	10	4	Halococcus agarilyticus, Halomarina oriensis, Halorubrum hochstenium, Halorubrum tebenquichense	archaea
GTGGCGCCGG	10	4	Haloferax lucentense, Haloferax prahovense, Halorubrum tebenquichense, Halorussus salinus	archaea
TCGGCGCCCC	10	4	Halococcus hamelinensis, Halomicroarcula limicola, Halorussus salinus, Natrinema pallidum	archaea
TCGGGCGCCC	10	4	Halococcus hamelinensis, Haloferax volcanii, Halopiger goleimassiliensis, Isosphaera pallida	archaea, bacteria
TCGGGGCGCC	10	4	Halococcus salsus, Halomicroarcula limicola, Halorubrum aethiopicum, Halorubrum hochstenium	archaea
TGCGGCGCCG	10	4	Halococcus sediminicola, halophilic archaeon LT46, Halorussus ruber, Halorussus salinus	archaea
TTTTTTTTTC	10	4	Acidianus sulfidivorans, Peptoniphilus senegalensis, Staphylococcus argenteus, Staphylococcus lugdunensis	archaea, bacteria
AAAACATGC	9	4	Arthrospira platensis, Kamptonema formosum, Oscillatoria acuminata, Spirulina subsalsa	bacteria
AAAATGCAT	9	4	Crocosphaera subtropica, Cyanobacterium aponinum, Gloeothece citriformis, Kamptonema formosum	bacteria
AAACATGCT	9	4	Crocosphaera chwakensis, Gloeothece citriformis, Microcoleus vaginatus, Oscillatoria nigro-viridis	bacteria
AAACCATGG	9	4	Chroococcidiopsis thermalis, Kamptonema formosum, Marvinbryantia formatexigens, Nostoc punctiforme	bacteria
AAACTGCAG	9	4	Anabaena cylindrica, Crinalium epipsammum, filamentous cyanobacterium ESFC-1, Gloeothece verrucosa	bacteria
AAAGCATGT	9	4	Anabaena cylindrica, Arthrospira platensis, Crocosphaera watsonii, Gloeothece citriformis	bacteria
AAATGCATA	9	4	Crocosphaera chwakensis, Crocosphaera watsonii, Kamptonema formosum, Oscillatoria nigro-viridis	bacteria
AAATGCATT	9	4	Arthrospira platensis, Kamptonema formosum, Oscillatoria nigro-viridis, Spirulina subsalsa	bacteria
AACATGTTA	9	4	Chlorogloeopsis fritschii, Crocosphaera chwakensis, Geminocystis herdmanii, Gloeothece verrucosa	bacteria
AACGGCGCC	9	4	Halobiforma nitratireducens, Halomicrobium mukohataei, Halopiger goleimassiliensis, Oscillochloris trichoides	archaea, bacteria
AACTGCAGT	9	4	Anabaena cylindrica, Cylindrospermum stagnale, Fischerella thermalis, Nostoc punctiforme	bacteria
AACTGCGCA	9	4	Mastigocladopsis repens, Nostoc punctiforme, Oscillatoria nigro-viridis, Scytonema hofmannii	bacteria
AAGCAGCTG	9	4	Chamaesiphon minutus, Kamptonema formosum, Oscillatoria nigro-viridis, Prochlorothrix hollandica	bacteria
AAGCGCCGC	9	4	Fibrisoma limi, Halonotius roseus, Rudanella lutea, Spirosoma spitsbergense	archaea, bacteria
AAGGATCCC	9	4	filamentous cyanobacterium ESFC-1, Microcoleus vaginatus, Nostoc punctiforme, Oscillatoria nigro-viridis	bacteria
AAGGCGCCC	9	4	Escherichia coli, Halorussus salinus, Oscillochloris trichoides	archaea, bacteria
AATGCATTT	9	4	Arthrospira platensis, Kamptonema formosum, Oscillatoria nigro-viridis, Spirulina subsalsa	bacteria
ACAGCTGAA	9	4	Chamaesiphon minutus, Microcoleus vaginatus, Oscillatoria acuminata, Stanieria cyanosphaera	bacteria
ACAGCTGCG	9	4	Chloracidobacterium thermophilum, Chloroflexus aggregans, Microcoleus vaginatus, Myxococcus hansupus	bacteria
ACAGCTGCT	9	4	Gloeothece verrucosa, Kamptonema formosum, Myxococcus hansupus, Oscillatoria nigro-viridis	bacteria
ACATGCTAA	9	4	Anabaena cylindrica, Arthrospira platensis, Crocosphaera chwakensis, Crocosphaera watsonii	bacteria
ACATGCTTT	9	4	Anabaena cylindrica, Arthrospira platensis, Crocosphaera watsonii, Gloeothece citriformis	bacteria
ACATGTTAA	9	4	Crocosphaera subtropica, Geminocystis herdmanii, Gloeothece citriformis, Gloeothece verrucosa	bacteria
ACATGTTTA	9	4	Anabaena cylindrica, Crocosphaera chwakensis, Crocosphaera subtropica, Geminocystis herdmanii	bacteria
ACCTTCGAA	9	4	Calothrix parietina, Chamaesiphon minutus, Microcoleus vaginatus, Oscillatoria nigro-viridis	bacteria
ACGCCGCTA	9	4	Fibrisoma limi, Spirosoma luteum, Spirosoma panaciterrae, Spirosoma spitsbergense	bacteria
ACGGCGCCA	9	4	Halococcus morrhuae, Halococcus salifodinae, Halonotius roseus, Halopiger djelfimassiliensis	archaea
ACTAGTTAG	9	4	Crocosphaera chwakensis, Crocosphaera subtropica, Gloeothece verrucosa, Kamptonema formosum	bacteria
ACTAGTTCT	9	4	Arthrospira platensis, Crinalium epipsammum, Crocosphaera chwakensis, Oscillatoria nigro-viridis	bacteria
ACTAGTTTG	9	4	Arthrospira platensis, Gloeothece citriformis, Gloeothece verrucosa, Microcystis aeruginosa	bacteria
ACTCTGCAG	9	4	Chroococcidiopsis thermalis, Cylindrospermum stagnale, Fischerella muscicola, Nostoc punctiforme	bacteria
ACTGCAGTT	9	4	Anabaena cylindrica, Cylindrospermum stagnale, Fischerella thermalis, Nostoc punctiforme	bacteria
ACTGCGCAA	9	4	Kamptonema formosum, Mastigocladopsis repens, Microcoleus vaginatus, Oscillatoria nigro-viridis	bacteria
ACTTCGAAA	9	4	Chamaesiphon minutus, Chroococcidiopsis thermalis, Kamptonema formosum, Pleurocapsa minor	bacteria
ACTTCGAAT	9	4	Chamaesiphon minutus, filamentous cyanobacterium ESFC-1, Pleurocapsa minor, Stanieria cyanosphaera	bacteria
AGAACTAGT	9	4	Arthrospira platensis, Crinalium epipsammum, Crocosphaera chwakensis, Oscillatoria nigro-viridis	bacteria
AGAGGATCC	9	4	Gloeothece verrucosa, Microcoleus vaginatus, Oscillatoria nigro-viridis, Scytonema hofmannii	bacteria
AGCAGCTGT	9	4	Gloeothece verrucosa, Kamptonema formosum, Myxococcus hansupus, Oscillatoria nigro-viridis	bacteria
AGCATGCAA	9	4	Calothrix parietina, Chamaesiphon minutus, Fischerella muscicola, Kamptonema formosum	bacteria
AGCATGCTA	9	4	Anabaena cylindrica, Chlorogloeopsis fritschii, Nostoc punctiforme, Pseudanabaena biceps	bacteria
AGCATGTTT	9	4	Crocosphaera chwakensis, Gloeothece citriformis, Microcoleus vaginatus, Oscillatoria nigro-viridis	bacteria
AGCCTCGAG	9	4	Actinomadura flavalba, Halococcus morrhuae, Haloferax massiliensis, Thiocystis violascens	archaea, bacteria
AGGATCCTG	9	4	Chamaesiphon minutus, Nostoc punctiforme, Oscillatoria nigro-viridis, Scytonema hofmannii	bacteria
AGGCGCCAG	9	4	Haloarcula rubripromontorii, Halorussus ruber, Halostella litorea, Prochlorothrix hollandica	archaea, bacteria
AGGCGCCCG	9	4	Halococcus morrhuae, Halohasta litchfieldiae, Halonotius roseus, Natrialba chahannaoensis	archaea
AGGCGCCGA	9	4	Halobiforma nitratireducens, Halococcus agarilyticus, Natrialba chahannaoensis, Prochlorothrix hollandica	archaea, bacteria
AGGCTGCAG	9	4	Chroococcidiopsis thermalis, Nocardiopsis halotolerans, Oscillatoria acuminata, Oscillochloris trichoides	bacteria
AGGTAACCC	9	4	Calothrix parietina, Microcystis aeruginosa, Nostoc punctiforme, Spirulina subsalsa	bacteria
AGTACTTTA	9	4	Crocosphaera subtropica, Gloeothece citriformis, Microcoleus vaginatus, Oscillatoria nigro-viridis	bacteria
AGTACTTTC	9	4	Crocosphaera chwakensis, Gloeothece verrucosa, Microcoleus vaginatus, Oscillatoria nigro-viridis	bacteria
ATCAGCTGA	9	4	Chamaesiphon minutus, Microcoleus vaginatus, Oscillatoria acuminata, Prochlorothrix hollandica	bacteria
ATCTGCGCA	9	4	Calothrix parietina, Kamptonema formosum, Mastigocladopsis repens, Scytonema hofmannii	bacteria
ATCTTCGAA	9	4	Chamaesiphon minutus, Geminocystis herdmanii, Kamptonema formosum, Stanieria cyanosphaera	bacteria
ATGCATTTA	9	4	Geminocystis herdmanii, Gloeothece citriformis, Kamptonema formosum, Microcoleus vaginatus	bacteria
ATGCATTTT	9	4	Crocosphaera subtropica, Cyanobacterium aponinum, Gloeothece citriformis, Kamptonema formosum	bacteria
ATGCGCAAA	9	4	Anabaena cylindrica, Cylindrospermum stagnale, Gloeothece verrucosa, Mastigocladopsis repens	bacteria
ATGCGCAAC	9	4	Mastigocladopsis repens, Microcoleus vaginatus, Nostoc punctiforme, Oscillatoria nigro-viridis	bacteria
ATGCGCAAT	9	4	Anabaena cylindrica, Fortiea contorta, Microcoleus vaginatus, Oscillatoria nigro-viridis	bacteria
ATGCTAAGC	9	4	Anabaena cylindrica, Arthrospira platensis, Cylindrospermum stagnale, Nostoc punctiforme	bacteria
ATGGCGGCG	9	4	Fibrisoma limi, Rudanella lutea, Spirosoma panaciterrae, Spirosoma spitsbergense	bacteria
ATGGGATCC	9	4	Gloeothece verrucosa, Kamptonema formosum, Microcoleus vaginatus, Oscillatoria nigro-viridis	bacteria
ATGGGCGCC	9	4	Haloarcula quadrata, Halococcus agarilyticus, Halorussus ruber, Halorussus salinus	archaea
ATTCGAAAC	9	4	Chroococcidiopsis thermalis, Coleofasciculus chthonoplastes, Dactylococcopsis salina, Microcystis aeruginosa	bacteria
ATTCGAAGT	9	4	Chamaesiphon minutus, filamentous cyanobacterium ESFC-1, Pleurocapsa minor, Stanieria cyanosphaera	bacteria
ATTCGAATG	9	4	Calothrix parietina, Chamaesiphon minutus, filamentous cyanobacterium ESFC-1, Oscillatoria nigro-viridis	bacteria
ATTCGCCGC	9	4	Fibrisoma limi, Spirosoma luteum, Spirosoma panaciterrae, Spirosoma spitsbergense	bacteria
ATTGAGCCC	9	4	Chamaesiphon minutus, Chlorogloeopsis fritschii, Chroococcidiopsis thermalis, Gloeothece verrucosa	bacteria
ATTGCATGC	9	4	Anabaena cylindrica, Chamaesiphon minutus, Fischerella thermalis, Pseudanabaena biceps	bacteria
ATTGCGCAG	9	4	Coleofasciculus chthonoplastes, Cylindrospermum stagnale, Kamptonema formosum, Oscillatoria nigro-viridis	bacteria
ATTGCGCAT	9	4	Anabaena cylindrica, Fortiea contorta, Microcoleus vaginatus, Oscillatoria nigro-viridis	bacteria
ATTGGGCTC	9	4	Chamaesiphon minutus, filamentous cyanobacterium ESFC-1, Gloeothece verrucosa, Prochlorothrix hollandica	bacteria
ATTTGCGCA	9	4	filamentous cyanobacterium ESFC-1, Fortiea contorta, Oscillatoria acuminata, Oscillatoria nigro-viridis	bacteria
CAAACTAGT	9	4	Arthrospira platensis, Gloeothece citriformis, Gloeothece verrucosa, Microcystis aeruginosa	bacteria
CAACAGCTG	9	4	Kamptonema formosum, Myxococcus hansupus, Oscillatoria nigro-viridis, Prochlorothrix hollandica	bacteria
CAATGCATC	9	4	filamentous cyanobacterium ESFC-1, Kamptonema formosum, Microcoleus vaginatus, Oscillatoria nigro-viridis	bacteria
CACAGCTGC	9	4	Brucella ceti, Meiothermus ruber, Microcoleus vaginatus, Myxococcus hansupus	bacteria
CACCGCGGG	9	4	Acidithiobacillus thiooxidans, Gallaecimonas xiamenensis, Neisseria bacilliformis, Oscillatoria acuminata	bacteria
CAGCTGAAC	9	4	Chamaesiphon minutus, Chloroflexus aurantiacus, Microcoleus vaginatus, Prochlorothrix hollandica	bacteria
CAGCTGACA	9	4	Caldilinea aerophila, Chamaesiphon minutus, Chloroflexus aurantiacus, Prochlorothrix hollandica	bacteria
CAGCTGAGG	9	4	Caldilinea aerophila, Chloroflexus aurantiacus, Oscillatoria nigro-viridis, Rhodospirillum centenum	bacteria
CAGCTGCTT	9	4	Chamaesiphon minutus, Kamptonema formosum, Oscillatoria nigro-viridis, Prochlorothrix hollandica	bacteria
CAGCTGTCA	9	4	Chloroflexus aurantiacus, Fulvivirga imtechensis, Myxococcus hansupus, Oscillatoria nigro-viridis	bacteria
CAGCTGTCC	9	4	Actinomadura flavalba, Caldilinea aerophila, Desulfomonile tiedjei, Oscillatoria nigro-viridis	bacteria
CAGCTGTTA	9	4	Arthrospira platensis, Gloeothece verrucosa, Microcoleus vaginatus, Oscillatoria nigro-viridis	bacteria
CAGCTGTTC	9	4	Kamptonema formosum, Microcoleus vaginatus, Oscillatoria nigro-viridis, Prochlorothrix hollandica	bacteria
CAGCTGTTG	9	4	Kamptonema formosum, Myxococcus hansupus, Oscillatoria nigro-viridis, Prochlorothrix hollandica	bacteria
CAGGATCCT	9	4	Chamaesiphon minutus, Nostoc punctiforme, Oscillatoria nigro-viridis, Scytonema hofmannii	bacteria
CAGGGATCC	9	4	Actinomadura atramentaria, Coleofasciculus chthonoplastes, Hahella chejuensis, Oscillochloris trichoides	bacteria
CAGGGCGCC	9	4	Halococcus agarilyticus, Halococcus morrhuae, Halococcus saccharolyticus, Halogranum gelatinilyticum	archaea
CAGGGCTCA	9	4	Coleofasciculus chthonoplastes, Oscillochloris trichoides, Prochlorothrix hollandica, Scytonema hofmannii	bacteria
CAGGGGGGG	9	4	Actinokineospora enzanensis, Microbacterium testaceum, Modestobacter marinus, Nocardioides insulae	bacteria
CATCGTACC	9	4	Actinokineospora enzanensis, Actinoplanes missouriensis, Catelliglobosispora koreensis, Mycolicibacterium rhodesiae	bacteria
CATGGCGCC	9	4	Haloarcula hispanica, Haloarcula vallismortis, Halococcus saccharolyticus, Oscillatoria acuminata	archaea, bacteria
CATTCGAAT	9	4	Calothrix parietina, Chamaesiphon minutus, filamentous cyanobacterium ESFC-1, Oscillatoria nigro-viridis	bacteria
CCAGGATCC	9	4	Alistipes senegalensis, Nostoc punctiforme, Oceanobacter kriegii, Scytonema hofmannii	bacteria
CCCCCCCCC	9	4	Aeropyrum pernix, Kineosphaera limosa, Rubrobacter xylanophilus, Salinigranum rubrum	archaea, bacteria
CCCCCCCGT	9	4	Granulicoccus phenolivorans, Microbacterium indicum, Microbacterium testaceum, Thermobifida fusca	bacteria
CCCGCGGTC	9	4	Mobiluncus mulieris, Oscillatoria acuminata, Oscillochloris trichoides, Uliginosibacterium gangwonense	bacteria
CCCGCGGTG	9	4	Acidithiobacillus thiooxidans, Gallaecimonas xiamenensis, Neisseria bacilliformis, Oscillatoria acuminata	bacteria
CCGCGGGCC	9	4	Acidithiobacillus thiooxidans, Gallaecimonas xiamenensis, Neisseria bacilliformis, Oscillochloris trichoides	bacteria
CCGCGGGGC	9	4	Gallaecimonas xiamenensis, Oscillochloris trichoides, Prochlorothrix hollandica, Thiorhodospira sibirica	bacteria
CCTCAGCTG	9	4	Caldilinea aerophila, Chloroflexus aurantiacus, Oscillatoria nigro-viridis, Rhodospirillum centenum	bacteria
CCTTTCGAA	9	4	Chamaesiphon minutus, filamentous cyanobacterium ESFC-1, Microcoleus vaginatus, Microcystis aeruginosa	bacteria
CGCAGCTGT	9	4	Chloracidobacterium thermophilum, Chloroflexus aggregans, Microcoleus vaginatus, Myxococcus hansupus	bacteria
CGCCGCCAT	9	4	Fibrisoma limi, Rudanella lutea, Spirosoma panaciterrae, Spirosoma spitsbergense	bacteria
CGCCGCGGA	9	4	Acidithiobacillus thiooxidans, Oscillatoria acuminata, Oscillochloris trichoides, Spirosoma spitsbergense	bacteria
CGGCGCCCA	9	4	Halobiforma nitratireducens, Halococcus morrhuae, Halococcus saccharolyticus, Natrialba chahannaoensis	archaea
CGGCGCCCG	9	4	Escherichia coli, Halococcus saccharolyticus, Natrialba chahannaoensis, Shigella flexneri	archaea, bacteria
CGGGCGCCA	9	4	Escherichia coli, Halococcus saccharolyticus, Halorubrum tebenquichense, Halorussus salinus	archaea, bacteria
CGGGCGCCG	9	4	Escherichia coli, Halococcus saccharolyticus, Natrialba chahannaoensis, Shigella flexneri	archaea, bacteria
CGGGCGCCT	9	4	Halococcus morrhuae, Halohasta litchfieldiae, Halonotius roseus, Natrialba chahannaoensis	archaea
CGTCGCCGC	9	4	Fibrisoma limi, Spirosoma luteum, Spirosoma panaciterrae, Spirosoma spitsbergense	bacteria
CGTTTCGAA	9	4	Chamaesiphon minutus, Coleofasciculus chthonoplastes, filamentous cyanobacterium ESFC-1, Oscillatoria nigro-viridis	bacteria
CTAACTAGT	9	4	Crocosphaera chwakensis, Crocosphaera subtropica, Gloeothece verrucosa, Kamptonema formosum	bacteria
CTATTCGAA	9	4	Chamaesiphon minutus, Coleofasciculus chthonoplastes, Crocosphaera watsonii, Geminocystis herdmanii	bacteria
CTCAGCTGA	9	4	Chamaesiphon minutus, Desulfomonile tiedjei, Gloeothece verrucosa, Kamptonema formosum	bacteria
CTCGAGGCT	9	4	Actinomadura flavalba, Halococcus morrhuae, Haloferax massiliensis, Thiocystis violascens	archaea, bacteria
CTCGAGTCT	9	4	Kitasatospora setae, Streptomyces acidiscabies, Streptomyces auratus, Streptomyces scabiei	bacteria
CTGCAGAGT	9	4	Chroococcidiopsis thermalis, Cylindrospermum stagnale, Fischerella muscicola, Nostoc punctiforme	bacteria
CTGCAGATC	9	4	Citrobacter koseri, Cylindrospermum stagnale, Fischerella muscicola, Nostoc punctiforme	bacteria
CTGCAGCCT	9	4	Chroococcidiopsis thermalis, Nocardiopsis halotolerans, Oscillatoria acuminata, Oscillochloris trichoides	bacteria
CTGCAGTAA	9	4	Anabaena cylindrica, Calothrix parietina, Cylindrospermum stagnale, Fischerella muscicola	bacteria
CTGCAGTTA	9	4	Anabaena cylindrica, Chamaesiphon minutus, Cylindrospermum stagnale, Fischerella muscicola	bacteria
CTGCAGTTT	9	4	Anabaena cylindrica, Crinalium epipsammum, filamentous cyanobacterium ESFC-1, Gloeothece verrucosa	bacteria
CTGCGCAAT	9	4	Coleofasciculus chthonoplastes, Cylindrospermum stagnale, Kamptonema formosum, Oscillatoria nigro-viridis	bacteria
CTGCGCCGC	9	4	Fibrisoma limi, Rudanella lutea, Spirosoma luteum, Spirosoma spitsbergense	bacteria
CTGGCGCCT	9	4	Haloarcula rubripromontorii, Halorussus ruber, Halostella litorea, Prochlorothrix hollandica	archaea, bacteria
CTTGGCGCC	9	4	Halococcus thailandensis, Halorussus ruber, Oscillatoria acuminata, Prochlorothrix hollandica	archaea, bacteria
CTTGTCGAC	9	4	Chroococcidiopsis thermalis, Microcoleus vaginatus, Oscillatoria nigro-viridis, Scytonema hofmannii	bacteria
CTTTGCGCA	9	4	Calothrix parietina, Cylindrospermum stagnale, filamentous cyanobacterium ESFC-1, Kamptonema formosum	bacteria
GAAAGTACT	9	4	Crocosphaera chwakensis, Gloeothece verrucosa, Microcoleus vaginatus, Oscillatoria nigro-viridis	bacteria
GAACAGCTG	9	4	Kamptonema formosum, Microcoleus vaginatus, Oscillatoria nigro-viridis, Prochlorothrix hollandica	bacteria
GACAGCTGA	9	4	Chamaesiphon minutus, Desulfomonile tiedjei, Fulvivirga imtechensis, Haliangium ochraceum	bacteria
GACCGCGGG	9	4	Mobiluncus mulieris, Oscillatoria acuminata, Oscillochloris trichoides, Uliginosibacterium gangwonense	bacteria
GACGTCAAA	9	4	Chroococcidiopsis thermalis, filamentous cyanobacterium ESFC-1, Gloeothece citriformis, Nostoc punctiforme	bacteria
GAGCCCAAT	9	4	Chamaesiphon minutus, filamentous cyanobacterium ESFC-1, Gloeothece verrucosa, Prochlorothrix hollandica	bacteria
GAGCTCGAG	9	4	Alistipes finegoldii, Chamaesiphon minutus, Halogeometricum limi, Halorussus salinus	archaea, bacteria
GAGCTCTAA	9	4	Chamaesiphon minutus, Chlorogloeopsis fritschii, Gloeothece verrucosa, Nostoc punctiforme	bacteria
GAGGCGCCC	9	4	Haladaptatus cibarius, Halococcus morrhuae, Halonotius roseus, Neisseria bacilliformis	archaea, bacteria
GAGGCGGCC	9	4	Fibrisoma limi, Spirosoma luteum, Spirosoma panaciterrae, Spirosoma spitsbergense	bacteria
GAGGGCGCC	9	4	Halobiforma nitratireducens, Halopiger goleimassiliensis, Natrialba chahannaoensis, Thiothrix nivea	archaea, bacteria
GAGTGTACC	9	4	Kribbella catacumbae, Streptomyces acidiscabies, Streptomyces hokutonensis, Streptomyces prunicolor	bacteria
GATCTGCAG	9	4	Citrobacter koseri, Cylindrospermum stagnale, Fischerella muscicola, Nostoc punctiforme	bacteria
GATGAGCCC	9	4	Chamaesiphon minutus, Chloroflexus aurantiacus, Coleofasciculus chthonoplastes, Prochlorothrix hollandica	bacteria
GATGCATTG	9	4	filamentous cyanobacterium ESFC-1, Kamptonema formosum, Microcoleus vaginatus, Oscillatoria nigro-viridis	bacteria
GATTCGAAG	9	4	Chamaesiphon minutus, filamentous cyanobacterium ESFC-1, Oscillatoria nigro-viridis, Pleurocapsa minor	bacteria
GCATGCAAT	9	4	Anabaena cylindrica, Chamaesiphon minutus, Fischerella thermalis, Pseudanabaena biceps	bacteria
GCATGTTTT	9	4	Arthrospira platensis, Kamptonema formosum, Oscillatoria acuminata, Spirulina subsalsa	bacteria
GCCCCCCCA	9	4	Brachybacterium faecium, Corynebacterium mastitidis, Nocardia transvalensis, Ornithinimicrobium pekingense	bacteria
GCCCCGCGG	9	4	Gallaecimonas xiamenensis, Oscillochloris trichoides, Prochlorothrix hollandica, Thiorhodospira sibirica	bacteria
GCCGGCCGA	9	4	Escherichia coli, Pseudodesulfovibrio aespoeensis, Thiothrix nivea	bacteria
GCCTCGAGA	9	4	Actinokineospora enzanensis, Alistipes finegoldii, Chamaesiphon minutus, Oscillochloris trichoides	bacteria
GCCTGCAGA	9	4	Nostoc punctiforme, Oscillatoria acuminata, Oscillochloris trichoides, Prochlorothrix hollandica	bacteria
GCGGCGAAT	9	4	Fibrisoma limi, Spirosoma luteum, Spirosoma panaciterrae, Spirosoma spitsbergense	bacteria
GCGGCGACG	9	4	Fibrisoma limi, Spirosoma luteum, Spirosoma panaciterrae, Spirosoma spitsbergense	bacteria
GCGGCGATA	9	4	Fibrisoma limi, Rudanella lutea, Spirosoma luteum, Spirosoma panaciterrae	bacteria
GCGGCGCAG	9	4	Fibrisoma limi, Rudanella lutea, Spirosoma luteum, Spirosoma spitsbergense	bacteria
GCGGCGCTT	9	4	Fibrisoma limi, Halonotius roseus, Rudanella lutea, Spirosoma spitsbergense	archaea, bacteria
GCGGCGTAA	9	4	Fibrisoma limi, Rudanella lutea, Spirosoma luteum, Spirosoma panaciterrae	bacteria
GCTAAGCAC	9	4	Calothrix parietina, Chlorogloeopsis fritschii, Cylindrospermum stagnale, Nostoc punctiforme	bacteria
GCTTAGCAC	9	4	Calothrix parietina, Chlorogloeopsis fritschii, Cylindrospermum stagnale, Nostoc punctiforme	bacteria
GCTTAGCAT	9	4	Anabaena cylindrica, Arthrospira platensis, Cylindrospermum stagnale, Nostoc punctiforme	bacteria
GGACAGCTG	9	4	Actinomadura flavalba, Caldilinea aerophila, Desulfomonile tiedjei, Oscillatoria nigro-viridis	bacteria
GGATCCCTG	9	4	Actinomadura atramentaria, Coleofasciculus chthonoplastes, Hahella chejuensis, Oscillochloris trichoides	bacteria
GGATCCTGT	9	4	Hahella chejuensis, Kamptonema formosum, Nostoc punctiforme, Scytonema hofmannii	bacteria
GGCCCGCGG	9	4	Acidithiobacillus thiooxidans, Gallaecimonas xiamenensis, Neisseria bacilliformis, Oscillochloris trichoides	bacteria
GGCCGCCTC	9	4	Fibrisoma limi, Spirosoma luteum, Spirosoma panaciterrae, Spirosoma spitsbergense	bacteria
GGCGCCAAG	9	4	Halococcus thailandensis, Halorussus ruber, Oscillatoria acuminata, Prochlorothrix hollandica	archaea, bacteria
GGCGCCATG	9	4	Haloarcula hispanica, Haloarcula vallismortis, Halococcus saccharolyticus, Oscillatoria acuminata	archaea, bacteria
GGCGCCCAT	9	4	Haloarcula quadrata, Halococcus agarilyticus, Halorussus ruber, Halorussus salinus	archaea
GGCGCCCTC	9	4	Halobiforma nitratireducens, Halopiger goleimassiliensis, Natrialba chahannaoensis, Thiothrix nivea	archaea, bacteria
GGCGCCCTG	9	4	Halococcus agarilyticus, Halococcus morrhuae, Halococcus saccharolyticus, Halogranum gelatinilyticum	archaea
GGCGCCGAA	9	4	Halobiforma nitratireducens, Halococcus morrhuae, Oscillatoria acuminata, Oscillochloris trichoides	archaea, bacteria
GGCGCCGTT	9	4	Halobiforma nitratireducens, Halomicrobium mukohataei, Halopiger goleimassiliensis, Oscillochloris trichoides	archaea, bacteria
GGCGGGCCC	9	4	Allochromatium vinosum, Oscillochloris trichoides, Prochlorothrix hollandica, Thiothrix nivea	bacteria
GGCTCGAGA	9	4	Actinokineospora enzanensis, Alistipes finegoldii, Dyadobacter beijingensis, Oscillochloris trichoides	bacteria
GGGATCCAG	9	4	Alistipes senegalensis, Chamaesiphon minutus, Microcoleus vaginatus, Oscillatoria nigro-viridis	bacteria
GGGATCCTT	9	4	filamentous cyanobacterium ESFC-1, Microcoleus vaginatus, Nostoc punctiforme, Oscillatoria nigro-viridis	bacteria
GGGCCCGCC	9	4	Allochromatium vinosum, Oscillochloris trichoides, Prochlorothrix hollandica, Thiothrix nivea	bacteria
GGGCGCCAA	9	4	Faecalibacterium prausnitzii, Halorussus ruber, Halorussus salinus, Scytonema hofmannii	archaea, bacteria
GGGCGCCAC	9	4	Haloferax denitrificans, Halonotius roseus, Halopiger goleimassiliensis, Natrialba chahannaoensis	archaea
GGGCGCCTC	9	4	Haladaptatus cibarius, Halococcus morrhuae, Halonotius roseus, Neisseria bacilliformis	archaea, bacteria
GGGCGCCTT	9	4	Escherichia coli, Halorussus salinus, Oscillochloris trichoides	archaea, bacteria
GGGCTCAAT	9	4	Chamaesiphon minutus, Chlorogloeopsis fritschii, Chroococcidiopsis thermalis, Gloeothece verrucosa	bacteria
GGGCTCATC	9	4	Chamaesiphon minutus, Chloroflexus aurantiacus, Coleofasciculus chthonoplastes, Prochlorothrix hollandica	bacteria
GGGCTCTGA	9	4	Chloroflexus aurantiacus, Oscillatoriales cyanobacterium JSC-12, Prochlorothrix hollandica, Scytonema hofmannii	bacteria
GGGGGGGCG	9	4	Haloarculaceae archaeon HArcel1, Natrinema versiforme, Saccharomonospora marina, Tsukamurella paurometabola	archaea, bacteria
GGGTTACCT	9	4	Calothrix parietina, Microcystis aeruginosa, Nostoc punctiforme, Spirulina subsalsa	bacteria
GGTACACTC	9	4	Kribbella catacumbae, Streptomyces acidiscabies, Streptomyces hokutonensis, Streptomyces prunicolor	bacteria
GGTTGCGCA	9	4	Coleofasciculus chthonoplastes, Microcoleus vaginatus, Nostoc punctiforme, Oscillatoria nigro-viridis	bacteria
GTCAGCTGG	9	4	Caldilinea aerophila, Chloracidobacterium thermophilum, Chloroflexus aurantiacus, Oscillatoria nigro-viridis	bacteria
GTCGACAAG	9	4	Chroococcidiopsis thermalis, Microcoleus vaginatus, Oscillatoria nigro-viridis, Scytonema hofmannii	bacteria
GTGCTAAGC	9	4	Calothrix parietina, Chlorogloeopsis fritschii, Cylindrospermum stagnale, Nostoc punctiforme	bacteria
GTGCTTAGC	9	4	Calothrix parietina, Chlorogloeopsis fritschii, Cylindrospermum stagnale, Nostoc punctiforme	bacteria
GTGGCGCCA	9	4	Halobacterium jilantaiense, Halococcus salifodinae, Halonotius pteroides, Neisseria bacilliformis	archaea, bacteria
GTGGCGCCC	9	4	Haloferax denitrificans, Halonotius roseus, Halopiger goleimassiliensis, Natrialba chahannaoensis	archaea
GTTCAGCTG	9	4	Chamaesiphon minutus, Chloroflexus aurantiacus, Microcoleus vaginatus, Prochlorothrix hollandica	bacteria
GTTGCGCAT	9	4	Mastigocladopsis repens, Microcoleus vaginatus, Nostoc punctiforme, Oscillatoria nigro-viridis	bacteria
GTTTCGAAT	9	4	Chroococcidiopsis thermalis, Coleofasciculus chthonoplastes, Dactylococcopsis salina, Microcystis aeruginosa	bacteria
TAAACATGT	9	4	Anabaena cylindrica, Crocosphaera chwakensis, Crocosphaera subtropica, Geminocystis herdmanii	bacteria
TAAAGTACT	9	4	Crocosphaera subtropica, Gloeothece citriformis, Microcoleus vaginatus, Oscillatoria nigro-viridis	bacteria
TAAATGCAT	9	4	Geminocystis herdmanii, Gloeothece citriformis, Kamptonema formosum, Microcoleus vaginatus	bacteria
TAACAGCTG	9	4	Arthrospira platensis, Gloeothece verrucosa, Microcoleus vaginatus, Oscillatoria nigro-viridis	bacteria
TAACATGTT	9	4	Chlorogloeopsis fritschii, Crocosphaera chwakensis, Geminocystis herdmanii, Gloeothece verrucosa	bacteria
TAACTGCAG	9	4	Anabaena cylindrica, Chamaesiphon minutus, Cylindrospermum stagnale, Fischerella muscicola	bacteria
TAGCATGCT	9	4	Anabaena cylindrica, Chlorogloeopsis fritschii, Nostoc punctiforme, Pseudanabaena biceps	bacteria
TAGCGGCGT	9	4	Fibrisoma limi, Spirosoma luteum, Spirosoma panaciterrae, Spirosoma spitsbergense	bacteria
TATCGCCGC	9	4	Fibrisoma limi, Rudanella lutea, Spirosoma luteum, Spirosoma panaciterrae	bacteria
TATGCATTT	9	4	Crocosphaera chwakensis, Crocosphaera watsonii, Kamptonema formosum, Oscillatoria nigro-viridis	bacteria
TCAGAGCCC	9	4	Chloroflexus aurantiacus, Oscillatoriales cyanobacterium JSC-12, Prochlorothrix hollandica, Scytonema hofmannii	bacteria
TCAGCTGAG	9	4	Chamaesiphon minutus, Desulfomonile tiedjei, Gloeothece verrucosa, Kamptonema formosum	bacteria
TCAGCTGAT	9	4	Chamaesiphon minutus, Microcoleus vaginatus, Oscillatoria acuminata, Prochlorothrix hollandica	bacteria
TCAGCTGTC	9	4	Chamaesiphon minutus, Desulfomonile tiedjei, Fulvivirga imtechensis, Haliangium ochraceum	bacteria
TCCGCGGCG	9	4	Acidithiobacillus thiooxidans, Oscillatoria acuminata, Oscillochloris trichoides, Spirosoma spitsbergense	bacteria
TCGGCCGGC	9	4	Escherichia coli, Pseudodesulfovibrio aespoeensis, Thiothrix nivea	bacteria
TCGGCGCCT	9	4	Halobiforma nitratireducens, Halococcus agarilyticus, Natrialba chahannaoensis, Prochlorothrix hollandica	archaea, bacteria
TCTCGAGCC	9	4	Actinokineospora enzanensis, Alistipes finegoldii, Dyadobacter beijingensis, Oscillochloris trichoides	bacteria
TCTCGAGGC	9	4	Actinokineospora enzanensis, Alistipes finegoldii, Chamaesiphon minutus, Oscillochloris trichoides	bacteria
TCTGCAGGC	9	4	Nostoc punctiforme, Oscillatoria acuminata, Oscillochloris trichoides, Prochlorothrix hollandica	bacteria
TCTGCGCAA	9	4	Calothrix parietina, Cylindrospermum stagnale, Nostoc punctiforme, Scytonema hofmannii	bacteria
TGACAGCTG	9	4	Chloroflexus aurantiacus, Fulvivirga imtechensis, Myxococcus hansupus, Oscillatoria nigro-viridis	bacteria
TGACTCGAG	9	4	Actinokineospora enzanensis, Oscillatoria acuminata, Salipiger bermudensis, Streptomyces cattleya	bacteria
TGAGCCCTG	9	4	Coleofasciculus chthonoplastes, Oscillochloris trichoides, Prochlorothrix hollandica, Scytonema hofmannii	bacteria
TGCGCAAAG	9	4	Calothrix parietina, Cylindrospermum stagnale, filamentous cyanobacterium ESFC-1, Kamptonema formosum	bacteria
TGCGCAAAT	9	4	filamentous cyanobacterium ESFC-1, Fortiea contorta, Oscillatoria acuminata, Oscillatoria nigro-viridis	bacteria
TGCGCAACC	9	4	Coleofasciculus chthonoplastes, Microcoleus vaginatus, Nostoc punctiforme, Oscillatoria nigro-viridis	bacteria
TGCGCAGAA	9	4	Cylindrospermum stagnale, Kamptonema formosum, Mastigocladopsis repens, Nostoc punctiforme	bacteria
TGCGCAGAT	9	4	Calothrix parietina, Kamptonema formosum, Mastigocladopsis repens, Scytonema hofmannii	bacteria
TGCGCAGTT	9	4	Mastigocladopsis repens, Nostoc punctiforme, Oscillatoria nigro-viridis, Scytonema hofmannii	bacteria
TGCGCATCT	9	4	Calothrix parietina, Cylindrospermum stagnale, Nostoc punctiforme, Scytonema hofmannii	bacteria
TGGCGCCAC	9	4	Halobacterium jilantaiense, Halococcus salifodinae, Halonotius pteroides, Neisseria bacilliformis	archaea, bacteria
TGGCGCCCG	9	4	Escherichia coli, Halococcus saccharolyticus, Halorubrum tebenquichense, Halorussus salinus	archaea, bacteria
TGGCGCCGT	9	4	Halococcus morrhuae, Halococcus salifodinae, Halonotius roseus, Halopiger djelfimassiliensis	archaea
TGGCGCCTT	9	4	Arthrospira platensis, Chamaesiphon minutus, Nostoc punctiforme, Oscillochloris trichoides	bacteria
TGGGCGCCG	9	4	Halobiforma nitratireducens, Halococcus morrhuae, Halococcus saccharolyticus, Natrialba chahannaoensis	archaea
TGGGGGGGC	9	4	Brachybacterium faecium, Corynebacterium mastitidis, Nocardia transvalensis, Ornithinimicrobium pekingense	bacteria
TGTCAGCTG	9	4	Caldilinea aerophila, Chamaesiphon minutus, Chloroflexus aurantiacus, Prochlorothrix hollandica	bacteria
TGTGCGCAA	9	4	Cylindrospermum stagnale, Mastigocladopsis repens, Oscillatoria nigro-viridis, Scytonema hofmannii	bacteria
TTAACATGT	9	4	Crocosphaera subtropica, Geminocystis herdmanii, Gloeothece citriformis, Gloeothece verrucosa	bacteria
TTACGCCGC	9	4	Fibrisoma limi, Rudanella lutea, Spirosoma luteum, Spirosoma panaciterrae	bacteria
TTACTGCAG	9	4	Anabaena cylindrica, Calothrix parietina, Cylindrospermum stagnale, Fischerella muscicola	bacteria
TTAGCATGT	9	4	Anabaena cylindrica, Arthrospira platensis, Crocosphaera chwakensis, Crocosphaera watsonii	bacteria
TTCGAAACG	9	4	Chamaesiphon minutus, Coleofasciculus chthonoplastes, filamentous cyanobacterium ESFC-1, Oscillatoria nigro-viridis	bacteria
TTCGAAAGG	9	4	Chamaesiphon minutus, filamentous cyanobacterium ESFC-1, Microcoleus vaginatus, Microcystis aeruginosa	bacteria
TTCGAAGAT	9	4	Chamaesiphon minutus, Geminocystis herdmanii, Kamptonema formosum, Stanieria cyanosphaera	bacteria
TTCGAAGGT	9	4	Calothrix parietina, Chamaesiphon minutus, Microcoleus vaginatus, Oscillatoria nigro-viridis	bacteria
TTCGGCGCC	9	4	Halobiforma nitratireducens, Halococcus morrhuae, Oscillatoria acuminata, Oscillochloris trichoides	archaea, bacteria
TTCTGCGCA	9	4	Cylindrospermum stagnale, Kamptonema formosum, Mastigocladopsis repens, Nostoc punctiforme	bacteria
TTGCGCACA	9	4	Cylindrospermum stagnale, Mastigocladopsis repens, Oscillatoria nigro-viridis, Scytonema hofmannii	bacteria
TTGCGCAGA	9	4	Calothrix parietina, Cylindrospermum stagnale, Nostoc punctiforme, Scytonema hofmannii	bacteria
TTGCGCAGT	9	4	Kamptonema formosum, Mastigocladopsis repens, Microcoleus vaginatus, Oscillatoria nigro-viridis	bacteria
TTGGCGCCC	9	4	Faecalibacterium prausnitzii, Halorussus ruber, Halorussus salinus, Scytonema hofmannii	archaea, bacteria
TTGGCGCCT	9	4	Arthrospira platensis, Nostoc punctiforme, Oscillochloris trichoides, Scytonema hofmannii	bacteria
TTTCGAAGT	9	4	Chamaesiphon minutus, Chroococcidiopsis thermalis, Kamptonema formosum, Pleurocapsa minor	bacteria
TTTGACGTC	9	4	Chroococcidiopsis thermalis, filamentous cyanobacterium ESFC-1, Gloeothece citriformis, Nostoc punctiforme	bacteria
TTTGCGCAT	9	4	Anabaena cylindrica, Cylindrospermum stagnale, Gloeothece verrucosa, Mastigocladopsis repens	bacteria
AAACGCGT	8	4	Chroococcidiopsis thermalis, Coleofasciculus chthonoplastes, Gloeothece citriformis, Oscillatoria acuminata	bacteria
AACATGCA	8	4	Geminocystis herdmanii, Gloeothece citriformis, Oscillatoria acuminata, Rippkaea orientalis	bacteria
AAGACGCC	8	4	Anabaena cylindrica, Beggiatoa alba, Calothrix parietina, Pseudanabaena biceps	bacteria
AAGAGCAC	8	4	Crocosphaera subtropica, filamentous cyanobacterium ESFC-1, Hugenholtzia roseola, Spirulina subsalsa	bacteria
AAGGATCC	8	4	Anabaena cylindrica, Crocosphaera chwakensis, Gloeothece verrucosa, Kamptonema formosum	bacteria
ACATGCTC	8	4	Arthrospira platensis, Microcystis aeruginosa, Oscillatoria acuminata, Stanieria cyanosphaera	bacteria
ACATGTCG	8	4	Arthrospira platensis, Crocosphaera chwakensis, Gloeothece citriformis, Spirulina subsalsa	bacteria
ACCAGCTG	8	4	filamentous cyanobacterium ESFC-1, Gloeothece citriformis, Gloeothece verrucosa, Oscillatoria nigro-viridis	bacteria
ACCATGGT	8	4	Actinomadura atramentaria, Chroococcidiopsis thermalis, Gloeothece verrucosa, Nostoc punctiforme	bacteria
ACCTCGAG	8	4	Chlorogloeopsis fritschii, filamentous cyanobacterium ESFC-1, Kamptonema formosum, Spirulina subsalsa	bacteria
ACGCGTCC	8	4	Beggiatoa alba, Hugenholtzia roseola, Kamptonema formosum, Oscillatoria acuminata	bacteria
ACGCGTTC	8	4	Coleofasciculus chthonoplastes, Dactylococcopsis salina, Kamptonema formosum, Oscillatoria acuminata	bacteria
ACGCGTTT	8	4	Chroococcidiopsis thermalis, Coleofasciculus chthonoplastes, Gloeothece citriformis, Oscillatoria acuminata	bacteria
ACGGCCGT	8	4	filamentous cyanobacterium ESFC-1, Gloeothece citriformis, Oscillatoria acuminata, Prochlorothrix hollandica	bacteria
ACGGCGCC	8	4	Gloeothece verrucosa, Kamptonema formosum, Oscillatoria acuminata, Prochlorothrix hollandica	bacteria
ACGTCGAC	8	4	Chamaesiphon minutus, Microcoleus vaginatus, Microcystis aeruginosa, Scytonema hofmannii	bacteria
ACTAGTTC	8	4	filamentous cyanobacterium ESFC-1, Gloeothece citriformis, Gloeothece verrucosa, Microcystis aeruginosa	bacteria
ACTGCAGA	8	4	filamentous cyanobacterium ESFC-1, Hugenholtzia roseola, Kamptonema formosum, Microcystis aeruginosa	bacteria
AGACATGC	8	4	filamentous cyanobacterium ESFC-1, Geminocystis herdmanii, Gloeothece citriformis, Kamptonema formosum	bacteria
AGACGCCG	8	4	Beggiatoa alba, Hugenholtzia roseola, Kamptonema formosum, Pseudanabaena biceps	bacteria
AGAGCCCT	8	4	Cylindrospermum stagnale, Fischerella thermalis, Fortiea contorta, Stanieria cyanosphaera	bacteria
AGCATGTA	8	4	Crinalium epipsammum, Crocosphaera subtropica, Gloeothece citriformis, Oscillatoria nigro-viridis	bacteria
AGCGCCCT	8	4	Beggiatoa alba, Chamaesiphon minutus, Hugenholtzia roseola, Rippkaea orientalis	bacteria
AGCGCTAA	8	4	Beggiatoa alba, Bernardetia litoralis, Crocosphaera subtropica, Crocosphaera watsonii	bacteria
AGCTTAGC	8	4	Anabaena cylindrica, Chlorogloeopsis fritschii, Gloeothece citriformis, Hugenholtzia roseola	bacteria
AGGATCCC	8	4	Cylindrospermum stagnale, Dactylococcopsis salina, Gloeothece verrucosa, Kamptonema formosum	bacteria
AGGGCACC	8	4	[Eubacterium] siraeum, Beggiatoa alba, Crocosphaera chwakensis, Dactylococcopsis salina	bacteria
AGGGCGCT	8	4	Beggiatoa alba, Chamaesiphon minutus, Hugenholtzia roseola, Rippkaea orientalis	bacteria
AGGGCGTC	8	4	Anabaena cylindrica, Chroococcidiopsis thermalis, Hugenholtzia roseola, Prochlorothrix hollandica	bacteria
AGGGCTCC	8	4	Anabaena cylindrica, Dactylococcopsis salina, Gloeothece citriformis, Hugenholtzia roseola	bacteria
AGGGCTCT	8	4	Cylindrospermum stagnale, Fischerella thermalis, Fortiea contorta, Stanieria cyanosphaera	bacteria
AGGGTCCG	8	4	Hugenholtzia roseola, Kamptonema formosum, Nostoc punctiforme, Thiothrix nivea	bacteria
AGGTCGAC	8	4	Chamaesiphon minutus, Coleofasciculus chthonoplastes, Prochlorothrix hollandica, Spirulina subsalsa	bacteria
AGTCGACC	8	4	Arthrospira platensis, Kamptonema formosum, Scytonema hofmannii, Spirulina subsalsa	bacteria
ATCATACC	8	4	Gordonia kroppenstedtii, Gordonia sputi, Microlunatus phosphovorus, Streptomyces auratus	bacteria
ATCCCGGG	8	4	Chlorogloeopsis fritschii, Crocosphaera chwakensis, Crocosphaera subtropica, Thiofilum flexile	bacteria
ATCTGCAG	8	4	filamentous cyanobacterium ESFC-1, Gloeothece verrucosa, Hugenholtzia roseola, Kamptonema formosum	bacteria
ATGAGCTC	8	4	filamentous cyanobacterium ESFC-1, Gloeothece citriformis, Gloeothece verrucosa, Prochlorothrix hollandica	bacteria
ATGAGGCG	8	4	Rudanella lutea, Spirosoma luteum, Spirosoma panaciterrae, Spirosoma spitsbergense	bacteria
ATGCATAG	8	4	Crocosphaera chwakensis, Geminocystis herdmanii, Kamptonema formosum, Rippkaea orientalis	bacteria
ATGTGCTC	8	4	filamentous cyanobacterium ESFC-1, Gloeothece verrucosa, Hugenholtzia roseola, Microcystis aeruginosa	bacteria
ATTGTACC	8	4	Hoyosella subflava, Jonesia quinghaiensis, Mycolicibacterium rhodesiae, Nocardia concava	bacteria
CACAGCTG	8	4	Chlorobium chlorochromatii, Gloeothece citriformis, Kamptonema formosum, Prochlorothrix hollandica	bacteria
CACATGCG	8	4	Chlorogloeopsis fritschii, Crinalium epipsammum, Oscillatoria acuminata, Spirulina subsalsa	bacteria
CACGCGTG	8	4	Chroococcidiopsis thermalis, Coleofasciculus chthonoplastes, Dickeya paradisiaca, Faecalibacterium prausnitzii	bacteria
CACTGCAG	8	4	filamentous cyanobacterium ESFC-1, Gloeothece verrucosa, Hugenholtzia roseola, Kamptonema formosum	bacteria
CAGAGCCC	8	4	Cylindrospermum stagnale, Fortiea contorta, Gloeothece citriformis, Mastigocladopsis repens	bacteria
CAGAGCTC	8	4	Chamaesiphon minutus, Chloroflexus aurantiacus, Gloeothece citriformis, Gloeothece verrucosa	bacteria
CAGCTGGA	8	4	Gloeothece citriformis, Kamptonema formosum, Oscillatoria nigro-viridis, Rippkaea orientalis	bacteria
CAGCTGGT	8	4	filamentous cyanobacterium ESFC-1, Gloeothece citriformis, Gloeothece verrucosa, Oscillatoria nigro-viridis	bacteria
CAGCTGTG	8	4	Chlorobium chlorochromatii, Gloeothece citriformis, Kamptonema formosum, Prochlorothrix hollandica	bacteria
CAGGATCC	8	4	Chroococcidiopsis thermalis, Crinalium epipsammum, Geminocystis herdmanii, Gloeothece verrucosa	bacteria
CAGGGCTC	8	4	Chlorogloeopsis fritschii, Crocosphaera watsonii, Gloeothece verrucosa, Hugenholtzia roseola	bacteria
CAGGGTCC	8	4	Fortiea contorta, Gloeothece citriformis, Hugenholtzia roseola, Kamptonema formosum	bacteria
CAGTACTG	8	4	Crocosphaera watsonii, Gloeothece verrucosa, Oscillatoria acuminata, Oscillatoria nigro-viridis	bacteria
CAGTCGAC	8	4	filamentous cyanobacterium ESFC-1, Microcystis aeruginosa, Scytonema hofmannii, Spirulina subsalsa	bacteria
CCACGTGA	8	4	Calothrix parietina, Chlorobium chlorochromatii, Coleofasciculus chthonoplastes, Erwinia pyrifoliae	bacteria
CCCGAGGG	8	4	Anabaena cylindrica, Calothrix parietina, Cylindrospermum stagnale, Kamptonema formosum	bacteria
CCCGGGAT	8	4	Chlorogloeopsis fritschii, Crocosphaera chwakensis, Crocosphaera subtropica, Thiofilum flexile	bacteria
CCCTCGGG	8	4	Anabaena cylindrica, Calothrix parietina, Cylindrospermum stagnale, Kamptonema formosum	bacteria
CCGACGTC	8	4	Gloeothece citriformis, Gloeothece verrucosa, Prochlorothrix hollandica, Rippkaea orientalis	bacteria
CCGCCGCA	8	4	Fibrisoma limi, Owenweeksia hongkongensis, Rudanella lutea, Spirosoma panaciterrae	bacteria
CCGCGGAG	8	4	Anabaena cylindrica, Beggiatoa alba, Gloeothece verrucosa, Mastigocladopsis repens	bacteria
CCGCGGCA	8	4	Chamaesiphon minutus, Gloeothece citriformis, Gloeothece verrucosa, Prochlorothrix hollandica	bacteria
CCGCGGCG	8	4	Kamptonema formosum, Prochlorothrix hollandica, Rudanella lutea, Spirosoma panaciterrae	bacteria
CCGGCGCC	8	4	Chamaesiphon minutus, Chroococcidiopsis thermalis, Gloeothece verrucosa, Prochlorothrix hollandica	bacteria
CCGGCGTC	8	4	Chroococcidiopsis thermalis, filamentous cyanobacterium ESFC-1, Gloeothece verrucosa, Kamptonema formosum	bacteria
CCGTGCAC	8	4	Anabaena cylindrica, Chamaesiphon minutus, Hugenholtzia roseola, Kamptonema formosum	bacteria
CGACATGT	8	4	Arthrospira platensis, Crocosphaera chwakensis, Gloeothece citriformis, Spirulina subsalsa	bacteria
CGACGTCA	8	4	Beggiatoa alba, Calothrix parietina, Pseudanabaena biceps, Rippkaea orientalis	bacteria
CGAGCACC	8	4	Gloeothece citriformis, Gloeothece verrucosa, Hugenholtzia roseola, Microcystis aeruginosa	bacteria
CGAGCACT	8	4	Anabaena cylindrica, Crocosphaera chwakensis, Crocosphaera subtropica, Hugenholtzia roseola	bacteria
CGCATGTA	8	4	Anabaena cylindrica, filamentous cyanobacterium ESFC-1, Microcoleus vaginatus, Oscillatoria acuminata	bacteria
CGCATGTG	8	4	Chlorogloeopsis fritschii, Crinalium epipsammum, Oscillatoria acuminata, Spirulina subsalsa	bacteria
CGCCGCGG	8	4	Kamptonema formosum, Prochlorothrix hollandica, Rudanella lutea, Spirosoma panaciterrae	bacteria
CGCCTCAT	8	4	Rudanella lutea, Spirosoma luteum, Spirosoma panaciterrae, Spirosoma spitsbergense	bacteria
CGCCTCTC	8	4	Fibrisoma limi, Rudanella lutea, Spirosoma luteum, Spirosoma panaciterrae	bacteria
CGGACCCT	8	4	Hugenholtzia roseola, Kamptonema formosum, Nostoc punctiforme, Thiothrix nivea	bacteria
CGGCGCCC	8	4	Chroococcidiopsis thermalis, Gloeothece verrucosa, Nostoc punctiforme, Scytonema hofmannii	bacteria
CGGCGTCT	8	4	Beggiatoa alba, Hugenholtzia roseola, Kamptonema formosum, Pseudanabaena biceps	bacteria
CGGGCTCC	8	4	filamentous cyanobacterium ESFC-1, Microcystis aeruginosa, Oscillatoriales cyanobacterium JSC-12, Pleurocapsa minor	bacteria
CGTACGAA	8	4	Chloroflexus aggregans, filamentous cyanobacterium ESFC-1, Scytonema hofmannii, Thiothrix nivea	bacteria
CGTACGAC	8	4	Coleofasciculus chthonoplastes, Nostoc punctiforme, Scytonema hofmannii, Thiothrix nivea	bacteria
CGTACGCA	8	4	Coleofasciculus chthonoplastes, filamentous cyanobacterium ESFC-1, Hugenholtzia roseola, Kamptonema formosum	bacteria
CGTACGCC	8	4	Coleofasciculus chthonoplastes, Hugenholtzia roseola, Kamptonema formosum, Scytonema hofmannii	bacteria
CGTACGGC	8	4	Hugenholtzia roseola, Prochlorothrix hollandica, Spirulina subsalsa, Thiothrix nivea	bacteria
CTATGCAT	8	4	Crocosphaera chwakensis, Geminocystis herdmanii, Kamptonema formosum, Rippkaea orientalis	bacteria
CTCCGCGG	8	4	Anabaena cylindrica, Beggiatoa alba, Gloeothece verrucosa, Mastigocladopsis repens	bacteria
CTCGAGGT	8	4	Chlorogloeopsis fritschii, filamentous cyanobacterium ESFC-1, Kamptonema formosum, Spirulina subsalsa	bacteria
CTCGAGTC	8	4	Alistipes finegoldii, Chroococcidiopsis thermalis, Geminocystis herdmanii, Prochlorothrix hollandica	bacteria
CTCGGGGA	8	4	Anabaena cylindrica, Chlorogloeopsis fritschii, Crinalium epipsammum, Kamptonema formosum	bacteria
CTGAGCAC	8	4	Crocosphaera subtropica, Gloeothece citriformis, Gloeothece verrucosa, Hugenholtzia roseola	bacteria
CTGAGCTC	8	4	Anabaena cylindrica, Chamaesiphon minutus, Gloeothece verrucosa, Prochlorothrix hollandica	bacteria
CTGCAGAT	8	4	filamentous cyanobacterium ESFC-1, Gloeothece verrucosa, Hugenholtzia roseola, Kamptonema formosum	bacteria
CTGCAGTA	8	4	Gloeothece citriformis, Hugenholtzia roseola, Sphaerochaeta coccoides, Spirulina subsalsa	bacteria
CTGCAGTG	8	4	filamentous cyanobacterium ESFC-1, Gloeothece verrucosa, Hugenholtzia roseola, Kamptonema formosum	bacteria
GAACATGC	8	4	Crocosphaera chwakensis, Gloeothece citriformis, Kamptonema formosum, Oscillatoria acuminata	bacteria
GAACGCGT	8	4	Coleofasciculus chthonoplastes, Dactylococcopsis salina, Kamptonema formosum, Oscillatoria acuminata	bacteria
GAACTAGT	8	4	filamentous cyanobacterium ESFC-1, Gloeothece citriformis, Gloeothece verrucosa, Microcystis aeruginosa	bacteria
GACGCCAC	8	4	filamentous cyanobacterium ESFC-1, Gloeothece verrucosa, Kamptonema formosum, Prochlorothrix hollandica	bacteria
GACGCCCC	8	4	Calothrix parietina, Dactylococcopsis salina, Microcystis aeruginosa, Prochlorothrix hollandica	bacteria
GACGCCCT	8	4	Anabaena cylindrica, Chroococcidiopsis thermalis, Hugenholtzia roseola, Prochlorothrix hollandica	bacteria
GACGCCGG	8	4	Chroococcidiopsis thermalis, filamentous cyanobacterium ESFC-1, Gloeothece verrucosa, Kamptonema formosum	bacteria
GACGCGTC	8	4	Chroococcidiopsis thermalis, Coleofasciculus chthonoplastes, Gloeothece verrucosa, Hugenholtzia roseola	bacteria
GACGTCGG	8	4	Gloeothece citriformis, Gloeothece verrucosa, Prochlorothrix hollandica, Rippkaea orientalis	bacteria
GACTCGAG	8	4	Alistipes finegoldii, Chroococcidiopsis thermalis, Geminocystis herdmanii, Prochlorothrix hollandica	bacteria
GAGACGCC	8	4	Crinalium epipsammum, Crocosphaera watsonii, Gloeothece citriformis, Pseudanabaena biceps	bacteria
GAGAGGCG	8	4	Fibrisoma limi, Rudanella lutea, Spirosoma luteum, Spirosoma panaciterrae	bacteria
GAGCACAT	8	4	filamentous cyanobacterium ESFC-1, Gloeothece verrucosa, Hugenholtzia roseola, Microcystis aeruginosa	bacteria
GAGCACGA	8	4	Anabaena cylindrica, Gloeothece citriformis, Gloeothece verrucosa, Stanieria cyanosphaera	bacteria
GAGCATGT	8	4	Arthrospira platensis, Microcystis aeruginosa, Oscillatoria acuminata, Stanieria cyanosphaera	bacteria
GAGCCCGC	8	4	Chamaesiphon minutus, Desulfovibrio hydrothermalis, filamentous cyanobacterium ESFC-1, Gloeothece citriformis	bacteria
GAGCCCTC	8	4	Anabaena cylindrica, Cylindrospermum stagnale, Gloeothece verrucosa, Hugenholtzia roseola	bacteria
GAGCCCTG	8	4	Chlorogloeopsis fritschii, Crocosphaera watsonii, Gloeothece verrucosa, Hugenholtzia roseola	bacteria
GAGCTCAG	8	4	Anabaena cylindrica, Chamaesiphon minutus, Gloeothece verrucosa, Prochlorothrix hollandica	bacteria
GAGCTCAT	8	4	filamentous cyanobacterium ESFC-1, Gloeothece citriformis, Gloeothece verrucosa, Prochlorothrix hollandica	bacteria
GAGCTCCA	8	4	Chamaesiphon minutus, Chroococcidiopsis thermalis, Crinalium epipsammum, Gloeothece citriformis	bacteria
GAGCTCCC	8	4	Chloroflexus aggregans, Crocosphaera subtropica, Gloeothece verrucosa, Prochlorothrix hollandica	bacteria
GAGCTCTA	8	4	Gloeothece citriformis, Hugenholtzia roseola, Prochlorothrix hollandica, Stanieria cyanosphaera	bacteria
GAGCTCTG	8	4	Chamaesiphon minutus, Chloroflexus aurantiacus, Gloeothece citriformis, Gloeothece verrucosa	bacteria
GAGGATCC	8	4	Anabaena cylindrica, Chlorogloeopsis fritschii, Cylindrospermum stagnale, Kamptonema formosum	bacteria
GAGGGCTC	8	4	Anabaena cylindrica, Cylindrospermum stagnale, Gloeothece verrucosa, Hugenholtzia roseola	bacteria
GATGCATC	8	4	Actinosynnema mirum, Crocosphaera chwakensis, Geminocystis herdmanii, Spirulina subsalsa	bacteria
GCATGCAA	8	4	Crinalium epipsammum, filamentous cyanobacterium ESFC-1, Oscillatoria acuminata, Stanieria cyanosphaera	bacteria
GCATGTAA	8	4	filamentous cyanobacterium ESFC-1, Geminocystis herdmanii, Gloeothece citriformis, Stanieria cyanosphaera	bacteria
GCATGTCC	8	4	Kamptonema formosum, Microcystis aeruginosa, Oscillatoria acuminata, Rippkaea orientalis	bacteria
GCATGTCT	8	4	filamentous cyanobacterium ESFC-1, Geminocystis herdmanii, Gloeothece citriformis, Kamptonema formosum	bacteria
GCATGTTC	8	4	Crocosphaera chwakensis, Gloeothece citriformis, Kamptonema formosum, Oscillatoria acuminata	bacteria
GCCGTACG	8	4	Hugenholtzia roseola, Prochlorothrix hollandica, Spirulina subsalsa, Thiothrix nivea	bacteria
GCCTCGAG	8	4	Chlorogloeopsis fritschii, Dactylococcopsis salina, Oscillatoria acuminata, Prochlorothrix hollandica	bacteria
GCGAGCCC	8	4	Anabaena cylindrica, Hugenholtzia roseola, Mastigocladopsis repens, Prochlorothrix hollandica	bacteria
GCGGGCTC	8	4	Chamaesiphon minutus, Desulfovibrio hydrothermalis, filamentous cyanobacterium ESFC-1, Gloeothece citriformis	bacteria
GCTAAGCT	8	4	Anabaena cylindrica, Chlorogloeopsis fritschii, Gloeothece citriformis, Hugenholtzia roseola	bacteria
GCTCGAGC	8	4	Chlorogloeopsis fritschii, Methanocorpusculum labreanum, Oscillatoria acuminata, Prochlorothrix hollandica	archaea, bacteria
GCTGCAGC	8	4	filamentous cyanobacterium ESFC-1, Gloeothece verrucosa, Kamptonema formosum, Spirulina subsalsa	bacteria
GGACCCTG	8	4	Fortiea contorta, Gloeothece citriformis, Hugenholtzia roseola, Kamptonema formosum	bacteria
GGACGCCC	8	4	Anabaena cylindrica, Beggiatoa alba, Dactylococcopsis salina, Microcystis aeruginosa	bacteria
GGACGCGT	8	4	Beggiatoa alba, Hugenholtzia roseola, Kamptonema formosum, Oscillatoria acuminata	bacteria
GGAGCCCA	8	4	Gloeothece verrucosa, Hugenholtzia roseola, Pleurocapsa minor, Thiofilum flexile	bacteria
GGAGCCCG	8	4	filamentous cyanobacterium ESFC-1, Microcystis aeruginosa, Oscillatoriales cyanobacterium JSC-12, Pleurocapsa minor	bacteria
GGAGCCCT	8	4	Anabaena cylindrica, Dactylococcopsis salina, Gloeothece citriformis, Hugenholtzia roseola	bacteria
GGATCCAA	8	4	Anabaena cylindrica, Coleofasciculus chthonoplastes, Cyanobacterium aponinum, Gloeothece verrucosa	bacteria
GGATCCGA	8	4	Anabaena cylindrica, Coleofasciculus chthonoplastes, Crocosphaera chwakensis, Gloeothece verrucosa	bacteria
GGATCCTC	8	4	Anabaena cylindrica, Chlorogloeopsis fritschii, Cylindrospermum stagnale, Kamptonema formosum	bacteria
GGATCCTG	8	4	Chroococcidiopsis thermalis, Crinalium epipsammum, Geminocystis herdmanii, Gloeothece verrucosa	bacteria
GGATCCTT	8	4	Anabaena cylindrica, Crocosphaera chwakensis, Gloeothece verrucosa, Kamptonema formosum	bacteria
GGCGCCGG	8	4	Chamaesiphon minutus, Chroococcidiopsis thermalis, Gloeothece verrucosa, Prochlorothrix hollandica	bacteria
GGCGCCGT	8	4	Gloeothece verrucosa, Kamptonema formosum, Oscillatoria acuminata, Prochlorothrix hollandica	bacteria
GGCGTACG	8	4	Coleofasciculus chthonoplastes, Hugenholtzia roseola, Kamptonema formosum, Scytonema hofmannii	bacteria
GGCGTCGT	8	4	Dactylococcopsis salina, Gloeothece citriformis, Hugenholtzia roseola, Kamptonema formosum	bacteria
GGCGTCTC	8	4	Crinalium epipsammum, Crocosphaera watsonii, Gloeothece citriformis, Pseudanabaena biceps	bacteria
GGCGTCTT	8	4	Anabaena cylindrica, Beggiatoa alba, Calothrix parietina, Pseudanabaena biceps	bacteria
GGGAGCTC	8	4	Chloroflexus aggregans, Crocosphaera subtropica, Gloeothece verrucosa, Prochlorothrix hollandica	bacteria
GGGATCCT	8	4	Cylindrospermum stagnale, Dactylococcopsis salina, Gloeothece verrucosa, Kamptonema formosum	bacteria
GGGCCCAA	8	4	Chamaesiphon minutus, Prevotella marshii, Prochlorothrix hollandica, Rippkaea orientalis	bacteria
GGGCCCTC	8	4	Eikenella corrodens, Oscillochloris trichoides, Prevotella bergensis, Prochlorothrix hollandica	bacteria
GGGCGCCG	8	4	Chroococcidiopsis thermalis, Gloeothece verrucosa, Nostoc punctiforme, Scytonema hofmannii	bacteria
GGGCGTCA	8	4	Calothrix parietina, Crocosphaera subtropica, Crocosphaera watsonii, Dactylococcopsis salina	bacteria
GGGCGTCC	8	4	Anabaena cylindrica, Beggiatoa alba, Dactylococcopsis salina, Microcystis aeruginosa	bacteria
GGGCTCCA	8	4	filamentous cyanobacterium ESFC-1, Gloeothece citriformis, Gloeothece verrucosa, Hugenholtzia roseola	bacteria
GGGCTCGC	8	4	Anabaena cylindrica, Hugenholtzia roseola, Mastigocladopsis repens, Prochlorothrix hollandica	bacteria
GGGCTCTG	8	4	Cylindrospermum stagnale, Fortiea contorta, Gloeothece citriformis, Mastigocladopsis repens	bacteria
GGGGCGTC	8	4	Calothrix parietina, Dactylococcopsis salina, Microcystis aeruginosa, Prochlorothrix hollandica	bacteria
GGTACAAT	8	4	Hoyosella subflava, Jonesia quinghaiensis, Mycolicibacterium rhodesiae, Nocardia concava	bacteria
GGTATGAT	8	4	Gordonia kroppenstedtii, Gordonia sputi, Microlunatus phosphovorus, Streptomyces auratus	bacteria
GGTCGACT	8	4	Arthrospira platensis, Kamptonema formosum, Scytonema hofmannii, Spirulina subsalsa	bacteria
GGTGCCCT	8	4	[Eubacterium] siraeum, Beggiatoa alba, Crocosphaera chwakensis, Dactylococcopsis salina	bacteria
GGTGCGCA	8	4	Calothrix parietina, Coleofasciculus chthonoplastes, Cylindrospermum stagnale, Dactylococcopsis salina	bacteria
GGTGCTCG	8	4	Gloeothece citriformis, Gloeothece verrucosa, Hugenholtzia roseola, Microcystis aeruginosa	bacteria
GTATACTA	8	4	Cyanobacterium aponinum, Helicobacter cinaedi, Oscillatoria acuminata, Sulfurimonas denitrificans	bacteria
GTATGATG	8	4	Gordonia soli, Mycolicibacterium chubuense, Streptomyces fulvissimus, Streptomyces viridochromogenes	bacteria
GTCGACCA	8	4	filamentous cyanobacterium ESFC-1, Kamptonema formosum, Oscillatoria acuminata, Prochlorothrix hollandica	bacteria
GTCGACCT	8	4	Chamaesiphon minutus, Coleofasciculus chthonoplastes, Prochlorothrix hollandica, Spirulina subsalsa	bacteria
GTCGACGT	8	4	Chamaesiphon minutus, Microcoleus vaginatus, Microcystis aeruginosa, Scytonema hofmannii	bacteria
GTCGACTG	8	4	filamentous cyanobacterium ESFC-1, Microcystis aeruginosa, Scytonema hofmannii, Spirulina subsalsa	bacteria
GTCGACTT	8	4	Calothrix parietina, Fortiea contorta, Kamptonema formosum, Prochlorothrix hollandica	bacteria
GTCGTACG	8	4	Coleofasciculus chthonoplastes, Nostoc punctiforme, Scytonema hofmannii, Thiothrix nivea	bacteria
GTGCACGG	8	4	Anabaena cylindrica, Chamaesiphon minutus, Hugenholtzia roseola, Kamptonema formosum	bacteria
GTGCCCTA	8	4	Anabaena cylindrica, Crocosphaera chwakensis, Crocosphaera subtropica, Cyanobacterium aponinum	bacteria
GTGCGCAA	8	4	Calothrix parietina, filamentous cyanobacterium ESFC-1, Gloeothece citriformis, Kamptonema formosum	bacteria
GTGCTCAG	8	4	Crocosphaera subtropica, Gloeothece citriformis, Gloeothece verrucosa, Hugenholtzia roseola	bacteria
GTGCTCCA	8	4	Anabaena cylindrica, Dactylococcopsis salina, Gloeothece citriformis, Gloeothece verrucosa	bacteria
GTGCTCTT	8	4	Crocosphaera subtropica, filamentous cyanobacterium ESFC-1, Hugenholtzia roseola, Spirulina subsalsa	bacteria
GTGGCGTC	8	4	filamentous cyanobacterium ESFC-1, Gloeothece verrucosa, Kamptonema formosum, Prochlorothrix hollandica	bacteria
TACATGCG	8	4	Anabaena cylindrica, filamentous cyanobacterium ESFC-1, Microcoleus vaginatus, Oscillatoria acuminata	bacteria
TACTGCAG	8	4	Gloeothece citriformis, Hugenholtzia roseola, Sphaerochaeta coccoides, Spirulina subsalsa	bacteria
TAGAGCTC	8	4	Gloeothece citriformis, Hugenholtzia roseola, Prochlorothrix hollandica, Stanieria cyanosphaera	bacteria
TAGGGCAC	8	4	Anabaena cylindrica, Crocosphaera chwakensis, Crocosphaera subtropica, Cyanobacterium aponinum	bacteria
TAGTATAC	8	4	Cyanobacterium aponinum, Helicobacter cinaedi, Oscillatoria acuminata, Sulfurimonas denitrificans	bacteria
TATGCATA	8	4	Crocosphaera chwakensis, Geminocystis herdmanii, Gloeothece citriformis, Spirulina subsalsa	bacteria
TCACGTGG	8	4	Calothrix parietina, Chlorobium chlorochromatii, Coleofasciculus chthonoplastes, Erwinia pyrifoliae	bacteria
TCCAGCTG	8	4	Gloeothece citriformis, Kamptonema formosum, Oscillatoria nigro-viridis, Rippkaea orientalis	bacteria
TCCCCGAG	8	4	Anabaena cylindrica, Chlorogloeopsis fritschii, Crinalium epipsammum, Kamptonema formosum	bacteria
TCGGATCC	8	4	Anabaena cylindrica, Coleofasciculus chthonoplastes, Crocosphaera chwakensis, Gloeothece verrucosa	bacteria
TCGTGCTC	8	4	Anabaena cylindrica, Gloeothece citriformis, Gloeothece verrucosa, Stanieria cyanosphaera	bacteria
TCTGCAGT	8	4	filamentous cyanobacterium ESFC-1, Hugenholtzia roseola, Kamptonema formosum, Microcystis aeruginosa	bacteria
TCTTAAGA	8	4	Aster yellows witches'-broom phytoplasma, Barnesiella intestinihominis, Methanococcus aeolicus, Methanothermococcus okinawensis	archaea, bacteria
TGACGCCC	8	4	Calothrix parietina, Crocosphaera subtropica, Crocosphaera watsonii, Dactylococcopsis salina	bacteria
TGACGTCG	8	4	Beggiatoa alba, Calothrix parietina, Pseudanabaena biceps, Rippkaea orientalis	bacteria
TGAGCACA	8	4	Crocosphaera subtropica, Gloeothece citriformis, Hugenholtzia roseola, Microcystis aeruginosa	bacteria
TGCATGTT	8	4	Geminocystis herdmanii, Gloeothece citriformis, Oscillatoria acuminata, Rippkaea orientalis	bacteria
TGCCGCGG	8	4	Chamaesiphon minutus, Gloeothece citriformis, Gloeothece verrucosa, Prochlorothrix hollandica	bacteria
TGCGCACC	8	4	Calothrix parietina, Coleofasciculus chthonoplastes, Cylindrospermum stagnale, Dactylococcopsis salina	bacteria
TGCGGCGG	8	4	Fibrisoma limi, Owenweeksia hongkongensis, Rudanella lutea, Spirosoma panaciterrae	bacteria
TGCGTACG	8	4	Coleofasciculus chthonoplastes, filamentous cyanobacterium ESFC-1, Hugenholtzia roseola, Kamptonema formosum	bacteria
TGGAGCAC	8	4	Anabaena cylindrica, Dactylococcopsis salina, Gloeothece citriformis, Gloeothece verrucosa	bacteria
TGGAGCCC	8	4	filamentous cyanobacterium ESFC-1, Gloeothece citriformis, Gloeothece verrucosa, Hugenholtzia roseola	bacteria
TGGAGCTC	8	4	Chamaesiphon minutus, Chroococcidiopsis thermalis, Crinalium epipsammum, Gloeothece citriformis	bacteria
TGGGCTCC	8	4	Gloeothece verrucosa, Hugenholtzia roseola, Pleurocapsa minor, Thiofilum flexile	bacteria
TGGTCGAC	8	4	filamentous cyanobacterium ESFC-1, Kamptonema formosum, Oscillatoria acuminata, Prochlorothrix hollandica	bacteria
TGTGCTCA	8	4	Crocosphaera subtropica, Gloeothece citriformis, Hugenholtzia roseola, Microcystis aeruginosa	bacteria
TTACATGC	8	4	filamentous cyanobacterium ESFC-1, Geminocystis herdmanii, Gloeothece citriformis, Stanieria cyanosphaera	bacteria
TTAGCGCT	8	4	Beggiatoa alba, Bernardetia litoralis, Crocosphaera subtropica, Crocosphaera watsonii	bacteria
TTCGTACG	8	4	Chloroflexus aggregans, filamentous cyanobacterium ESFC-1, Scytonema hofmannii, Thiothrix nivea	bacteria
TTGCATGC	8	4	Crinalium epipsammum, filamentous cyanobacterium ESFC-1, Oscillatoria acuminata, Stanieria cyanosphaera	bacteria
TTGCGCAC	8	4	Calothrix parietina, filamentous cyanobacterium ESFC-1, Gloeothece citriformis, Kamptonema formosum	bacteria
TTGGATCC	8	4	Anabaena cylindrica, Coleofasciculus chthonoplastes, Cyanobacterium aponinum, Gloeothece verrucosa	bacteria
TTGGGCCC	8	4	Chamaesiphon minutus, Prevotella marshii, Prochlorothrix hollandica, Rippkaea orientalis	bacteria
ACACGTG	7	4	Chamaesiphon minutus, Dactylococcopsis salina, Gloeothece citriformis, Rippkaea orientalis	bacteria
ACGTCGA	7	4	Fulvivirga imtechensis, Marivirga tractuosa, Owenweeksia hongkongensis, Thermus thermophilus	bacteria
CACGTGT	7	4	Chamaesiphon minutus, Dactylococcopsis salina, Gloeothece citriformis, Rippkaea orientalis	bacteria
CGACGTC	7	4	Anabaena cylindrica, filamentous cyanobacterium ESFC-1, Fulvivirga imtechensis, Owenweeksia hongkongensis	bacteria
GACGTCG	7	4	Anabaena cylindrica, filamentous cyanobacterium ESFC-1, Fulvivirga imtechensis, Owenweeksia hongkongensis	bacteria
GGCGCCC	7	4	Calothrix parietina, Hugenholtzia roseola, Kamptonema formosum, Pseudanabaena biceps	bacteria
GGGCGCC	7	4	Calothrix parietina, Hugenholtzia roseola, Kamptonema formosum, Pseudanabaena biceps	bacteria
TCGACGT	7	4	Fulvivirga imtechensis, Marivirga tractuosa, Owenweeksia hongkongensis, Thermus thermophilus	bacteria
AATACACTCTTTC	13	3	Acanthisitta chloris, Arachis duranensis, Columba livia	plant, vertebrate_other
AATTCCTGCTGAT	13	3	Arachis ipaensis, Pelodiscus sinensis, Pygoscelis adeliae	plant, vertebrate_other
ACACTCTTTCATA	13	3	Arachis duranensis, Columba livia, Pelodiscus sinensis	plant, vertebrate_other
ATCAGCAGGAATT	13	3	Arachis ipaensis, Pelodiscus sinensis, Pygoscelis adeliae	plant, vertebrate_other
ATTACACTCTTTC	13	3	Arachis ipaensis, Boleophthalmus pectinirostris, Cariama cristata	plant, vertebrate_other
CTATAGGGAAAGA	13	3	Arachis ipaensis, Phalacrocorax carbo, Pygoscelis adeliae	plant, vertebrate_other
GAAAGAGTGTAAT	13	3	Arachis ipaensis, Boleophthalmus pectinirostris, Cariama cristata	plant, vertebrate_other
GAAAGAGTGTATT	13	3	Acanthisitta chloris, Arachis duranensis, Columba livia	plant, vertebrate_other
TACACTCTTTCTA	13	3	Asparagus officinalis, Boleophthalmus pectinirostris, Fulmarus glacialis	plant, vertebrate_other
TAGAAAGAGTGTA	13	3	Asparagus officinalis, Boleophthalmus pectinirostris, Fulmarus glacialis	plant, vertebrate_other
TATGAAAGAGTGT	13	3	Arachis duranensis, Columba livia, Pelodiscus sinensis	plant, vertebrate_other
TATTGTAGGGAAA	13	3	Arachis duranensis, Arachis ipaensis, Columba livia	plant, vertebrate_other
TTTCCCTACAATA	13	3	Arachis duranensis, Arachis ipaensis, Columba livia	plant, vertebrate_other
AAACCGCTCTTC	12	3	Arachis duranensis, Boleophthalmus pectinirostris, Columba livia	plant, vertebrate_other
AAACCGCTCTTG	12	3	Arachis duranensis, Columba livia, Phalacrocorax carbo	plant, vertebrate_other
AACCGCTCTTAA	12	3	Arachis duranensis, Arachis ipaensis, Tinamus guttatus	plant, vertebrate_other
AACCGCTCTTAC	12	3	Bos mutus, Eufriesea mexicana, Pelodiscus sinensis	invertebrate, vertebrate_mammalian, vertebrate_other
AACCGCTCTTAG	12	3	Arachis ipaensis, Eufriesea mexicana, Pelodiscus sinensis	invertebrate, plant, vertebrate_other
AACCGCTCTTAT	12	3	Boleophthalmus pectinirostris, Eurypyga helias, Pelodiscus sinensis	vertebrate_other
AACCGCTCTTTC	12	3	Boleophthalmus pectinirostris, Columba livia, Phalacrocorax carbo	vertebrate_other
AACTCTTTCCCG	12	3	Columba livia, Cuculus canorus, Pterocles gutturalis	vertebrate_other
AACTTTCCCTAC	12	3	Boleophthalmus pectinirostris, Columba livia, Zootermopsis nevadensis	invertebrate, vertebrate_other
AAGAACCGCTCT	12	3	Boleophthalmus pectinirostris, Eufriesea mexicana, Pygoscelis adeliae	invertebrate, vertebrate_other
AAGAATGCCGAG	12	3	Arachis duranensis, Pelodiscus sinensis, Phalacrocorax carbo	plant, vertebrate_other
AAGAGCGGTTGT	12	3	Arachis duranensis, Arachis ipaensis, Tinamus guttatus	plant, vertebrate_other
AAGAGCGGTTTA	12	3	Arachis duranensis, Arachis ipaensis, Phalacrocorax carbo	plant, vertebrate_other
AAGAGCGGTTTC	12	3	Boleophthalmus pectinirostris, Columba livia, Corvus brachyrhynchos	vertebrate_other
AATGCTGAACCG	12	3	Anser cygnoides, Arachis duranensis, Cariama cristata	plant, vertebrate_other
ACAACCGCTCTT	12	3	Arachis duranensis, Arachis ipaensis, Tinamus guttatus	plant, vertebrate_other
ACACTCTTTCTA	12	3	Habropoda laboriosa, Schistosoma haematobium, Zootermopsis nevadensis	invertebrate
ACCGCTCTTCAT	12	3	Arachis duranensis, Cariama cristata, Phalacrocorax carbo	plant, vertebrate_other
ACCGGCATTCCT	12	3	Eurypyga helias, Nipponia nippon, Pelodiscus sinensis	vertebrate_other
ACGGTTCAGCAA	12	3	Columba livia, Pelodiscus sinensis, Phalacrocorax carbo	vertebrate_other
ACTCTTTCCCGG	12	3	Anser cygnoides, Eurypyga helias, Leptosomus discolor	vertebrate_other
ACTGAACCGCTG	12	3	Boleophthalmus pectinirostris, Eurypyga helias, Pelodiscus sinensis	vertebrate_other
ACTTTCCCTACA	12	3	Columba livia, Plutella xylostella, Zootermopsis nevadensis	invertebrate, vertebrate_other
AGAGCGGTTCAG	12	3	Columba livia, Pelodiscus sinensis, Pterocles gutturalis	vertebrate_other
AGAGCGGTTCAT	12	3	Boleophthalmus pectinirostris, Cuculus canorus, Phalacrocorax carbo	vertebrate_other
AGAGCGGTTCTT	12	3	Boleophthalmus pectinirostris, Eufriesea mexicana, Pygoscelis adeliae	invertebrate, vertebrate_other
AGATCGGAAGAA	12	3	Cuculus canorus, Phalacrocorax carbo, Zootermopsis nevadensis	invertebrate, vertebrate_other
AGCGGTTCAGGA	12	3	Egretta garzetta, Phalacrocorax carbo, Pygoscelis adeliae	vertebrate_other
AGGAATGCCGAG	12	3	Arachis ipaensis, Pelodiscus sinensis, Tinamus guttatus	plant, vertebrate_other
AGGAATGCCGGA	12	3	Arachis ipaensis, Cariama cristata, Pygoscelis adeliae	plant, vertebrate_other
AGGAATGCCGGT	12	3	Eurypyga helias, Nipponia nippon, Pelodiscus sinensis	vertebrate_other
ATAAGAGCGGTT	12	3	Boleophthalmus pectinirostris, Eurypyga helias, Pelodiscus sinensis	vertebrate_other
ATCGGAAGAGAA	12	3	Boleophthalmus pectinirostris, Columba livia, Zootermopsis nevadensis	invertebrate, vertebrate_other
ATCGGAAGAGCA	12	3	Anser cygnoides, Egretta garzetta, Tinamus guttatus	vertebrate_other
ATGAACCGCTCT	12	3	Boleophthalmus pectinirostris, Cuculus canorus, Phalacrocorax carbo	vertebrate_other
ATGAAGAGCGGT	12	3	Arachis duranensis, Cariama cristata, Phalacrocorax carbo	plant, vertebrate_other
ATGACGCTCTTC	12	3	Arachis duranensis, Arachis ipaensis, Boleophthalmus pectinirostris	plant, vertebrate_other
ATGGCATTCCTG	12	3	Boleophthalmus pectinirostris, Columba livia, Cynoglossus semilaevis	vertebrate_other
ATGTAGGGAAAT	12	3	Columba livia, Habropoda laboriosa, Sesamum indicum	invertebrate, plant, vertebrate_other
ATTTCCCTACAT	12	3	Columba livia, Habropoda laboriosa, Sesamum indicum	invertebrate, plant, vertebrate_other
ATTTCGCGAAAT	12	3	Dasypus novemcinctus, Gekko japonicus, Homo sapiens	vertebrate_mammalian, vertebrate_other
ATTTTCCCTACA	12	3	Arachis duranensis, Habropoda laboriosa, Zootermopsis nevadensis	invertebrate, plant
CAACCGCTCTTA	12	3	Boleophthalmus pectinirostris, Bos mutus, Pelodiscus sinensis	vertebrate_mammalian, vertebrate_other
CAAGAGCGGTTT	12	3	Arachis duranensis, Columba livia, Phalacrocorax carbo	plant, vertebrate_other
CACTCTTTCCGG	12	3	Anser cygnoides, Boleophthalmus pectinirostris, Pygoscelis adeliae	vertebrate_other
CAGAATGCCGAG	12	3	Anser cygnoides, Fulmarus glacialis, Pelodiscus sinensis	vertebrate_other
CAGCAGGAATCG	12	3	Columba livia, Eurypyga helias, Phalacrocorax carbo	vertebrate_other
CAGCGGTTCAGT	12	3	Boleophthalmus pectinirostris, Eurypyga helias, Pelodiscus sinensis	vertebrate_other
CAGGAATGCCAT	12	3	Boleophthalmus pectinirostris, Columba livia, Cynoglossus semilaevis	vertebrate_other
CAGGAATGCCGA	12	3	Gossypium arboreum, Phaethon lepturus, Phalacrocorax carbo	plant, vertebrate_other
CATGCTGAACCG	12	3	Anser cygnoides, Columba livia, Phalacrocorax carbo	vertebrate_other
CATGTAGGGAAA	12	3	Arachis duranensis, Columba livia, Zootermopsis nevadensis	invertebrate, plant, vertebrate_other
CCGGGAAAGAGT	12	3	Anser cygnoides, Eurypyga helias, Leptosomus discolor	vertebrate_other
CCTGCTGAACGA	12	3	Columba livia, Cuculus canorus, Pygoscelis adeliae	vertebrate_other
CGATTCCTGCTG	12	3	Columba livia, Eurypyga helias, Phalacrocorax carbo	vertebrate_other
CGGCATTCCTGA	12	3	Cariama cristata, Egretta garzetta, Gavia stellata	vertebrate_other
CGGGAAAGAGTT	12	3	Columba livia, Cuculus canorus, Pterocles gutturalis	vertebrate_other
CGGTTCAGCATG	12	3	Anser cygnoides, Columba livia, Phalacrocorax carbo	vertebrate_other
CGGTTCAGCATT	12	3	Anser cygnoides, Arachis duranensis, Cariama cristata	plant, vertebrate_other
CGTCCTGCTGAA	12	3	Boleophthalmus pectinirostris, Columba livia, Phalacrocorax carbo	vertebrate_other
CTAAGAGCGGTT	12	3	Arachis ipaensis, Eufriesea mexicana, Pelodiscus sinensis	invertebrate, plant, vertebrate_other
CTACACTCTTTC	12	3	Arachis duranensis, Columba livia, Zootermopsis nevadensis	invertebrate, plant, vertebrate_other
CTCGGCATTCCT	12	3	Arachis ipaensis, Pelodiscus sinensis, Tinamus guttatus	plant, vertebrate_other
CTCGGCATTCTG	12	3	Anser cygnoides, Fulmarus glacialis, Pelodiscus sinensis	vertebrate_other
CTCGGCATTCTT	12	3	Arachis duranensis, Pelodiscus sinensis, Phalacrocorax carbo	plant, vertebrate_other
CTCGGTTCAGCA	12	3	Anser cygnoides, Arachis ipaensis, Phalacrocorax carbo	plant, vertebrate_other
CTGAACCGCTAA	12	3	Boleophthalmus pectinirostris, Pelodiscus sinensis, Pygoscelis adeliae	vertebrate_other
CTGAACCGCTCT	12	3	Columba livia, Pelodiscus sinensis, Pterocles gutturalis	vertebrate_other
CTGAACCGCTTA	12	3	Bos mutus, Nipponia nippon, Pygoscelis adeliae	vertebrate_mammalian, vertebrate_other
CTGAGCGGTTCA	12	3	Boleophthalmus pectinirostris, Bos mutus, Pelodiscus sinensis	vertebrate_mammalian, vertebrate_other
CTGCTGAACCGA	12	3	Anser cygnoides, Columba livia, Egretta garzetta	vertebrate_other
CTTTCCCTACAA	12	3	Boleophthalmus pectinirostris, Columba livia, Zootermopsis nevadensis	invertebrate, vertebrate_other
GAAACCGCTCTT	12	3	Boleophthalmus pectinirostris, Columba livia, Corvus brachyrhynchos	vertebrate_other
GAAAGAGCGGTT	12	3	Boleophthalmus pectinirostris, Columba livia, Phalacrocorax carbo	vertebrate_other
GAAAGAGTGTAG	12	3	Arachis duranensis, Columba livia, Zootermopsis nevadensis	invertebrate, plant, vertebrate_other
GAAGAGCGGTTT	12	3	Arachis duranensis, Boleophthalmus pectinirostris, Columba livia	plant, vertebrate_other
GAAGAGCGTCAT	12	3	Arachis duranensis, Arachis ipaensis, Boleophthalmus pectinirostris	plant, vertebrate_other
GACACTCTTTCC	12	3	Boleophthalmus pectinirostris, Columba livia, Cynoglossus semilaevis	vertebrate_other
GACGCTCTTCTA	12	3	Arachis ipaensis, Bos mutus, Pelodiscus sinensis	plant, vertebrate_mammalian, vertebrate_other
GAGAGCGGTTCA	12	3	Egretta garzetta, Opisthocomus hoazin, Pygoscelis adeliae	vertebrate_other
GATCGGAAGAAA	12	3	Cuculus canorus, Phalacrocorax carbo, Schistosoma haematobium	invertebrate, vertebrate_other
GATTCCCTACAC	12	3	Acanthisitta chloris, Boleophthalmus pectinirostris, Columba livia	vertebrate_other
GCGGTTCAGCAA	12	3	Anser cygnoides, Columba livia, Phalacrocorax carbo	vertebrate_other
GCTCTTCCGATA	12	3	Arachis duranensis, Arachis ipaensis, Eufriesea mexicana	invertebrate, plant
GCTGAACCGCAA	12	3	Anser cygnoides, Columba livia, Phalacrocorax carbo	vertebrate_other
GGAAAGAGTGTC	12	3	Boleophthalmus pectinirostris, Columba livia, Cynoglossus semilaevis	vertebrate_other
GGTTCCCTACAC	12	3	Acanthisitta chloris, Columba livia, Phalacrocorax carbo	vertebrate_other
GTAAGAGCGGTT	12	3	Bos mutus, Eufriesea mexicana, Pelodiscus sinensis	invertebrate, vertebrate_mammalian, vertebrate_other
GTAGGGAAAGTT	12	3	Boleophthalmus pectinirostris, Columba livia, Zootermopsis nevadensis	invertebrate, vertebrate_other
GTGTAGGGAACC	12	3	Acanthisitta chloris, Columba livia, Phalacrocorax carbo	vertebrate_other
GTGTAGGGAATC	12	3	Acanthisitta chloris, Boleophthalmus pectinirostris, Columba livia	vertebrate_other
GTTCTTTCCCTA	12	3	Boleophthalmus pectinirostris, Columba livia, Zootermopsis nevadensis	invertebrate, vertebrate_other
GTTGTAGGGAAA	12	3	Boleophthalmus pectinirostris, Columba livia, Zootermopsis nevadensis	invertebrate, vertebrate_other
TAAACCGCTCTT	12	3	Arachis duranensis, Arachis ipaensis, Phalacrocorax carbo	plant, vertebrate_other
TAAGAGCGGTTG	12	3	Boleophthalmus pectinirostris, Bos mutus, Pelodiscus sinensis	vertebrate_mammalian, vertebrate_other
TAAGCGGTTCAG	12	3	Bos mutus, Nipponia nippon, Pygoscelis adeliae	vertebrate_mammalian, vertebrate_other
TAGAAAGAGTGT	12	3	Habropoda laboriosa, Schistosoma haematobium, Zootermopsis nevadensis	invertebrate
TAGAAGAGCGTC	12	3	Arachis ipaensis, Bos mutus, Pelodiscus sinensis	plant, vertebrate_mammalian, vertebrate_other
TAGGGAAAGAAC	12	3	Boleophthalmus pectinirostris, Columba livia, Zootermopsis nevadensis	invertebrate, vertebrate_other
TATCGGAAGAGC	12	3	Arachis duranensis, Arachis ipaensis, Eufriesea mexicana	invertebrate, plant
TCAGGAATGCCG	12	3	Cariama cristata, Egretta garzetta, Gavia stellata	vertebrate_other
TCCGGCATTCCT	12	3	Arachis ipaensis, Cariama cristata, Pygoscelis adeliae	plant, vertebrate_other
TCCGGTTCAGCA	12	3	Boleophthalmus pectinirostris, Columba livia, Phalacrocorax carbo	vertebrate_other
TCCTGAACCGCT	12	3	Egretta garzetta, Phalacrocorax carbo, Pygoscelis adeliae	vertebrate_other
TCGGCATTCCTG	12	3	Gossypium arboreum, Phaethon lepturus, Phalacrocorax carbo	plant, vertebrate_other
TCGGTTCAGCAG	12	3	Anser cygnoides, Columba livia, Egretta garzetta	vertebrate_other
TCGTTCAGCAGG	12	3	Columba livia, Cuculus canorus, Pygoscelis adeliae	vertebrate_other
TGAACCGCTCAG	12	3	Boleophthalmus pectinirostris, Bos mutus, Pelodiscus sinensis	vertebrate_mammalian, vertebrate_other
TGAACCGCTCTC	12	3	Egretta garzetta, Opisthocomus hoazin, Pygoscelis adeliae	vertebrate_other
TGAGCGGTTCAA	12	3	Opisthocomus hoazin, Pelodiscus sinensis, Pygoscelis adeliae	vertebrate_other
TGCTCTTCCGAT	12	3	Anser cygnoides, Egretta garzetta, Tinamus guttatus	vertebrate_other
TGCTGAACCGAG	12	3	Anser cygnoides, Arachis ipaensis, Phalacrocorax carbo	plant, vertebrate_other
TGCTGAACCGGA	12	3	Boleophthalmus pectinirostris, Columba livia, Phalacrocorax carbo	vertebrate_other
TGTAGGGAAAAT	12	3	Arachis duranensis, Habropoda laboriosa, Zootermopsis nevadensis	invertebrate, plant
TGTAGGGAAAGT	12	3	Columba livia, Plutella xylostella, Zootermopsis nevadensis	invertebrate, vertebrate_other
TTAAGAGCGGTT	12	3	Arachis duranensis, Arachis ipaensis, Tinamus guttatus	plant, vertebrate_other
TTAGCGGTTCAG	12	3	Boleophthalmus pectinirostris, Pelodiscus sinensis, Pygoscelis adeliae	vertebrate_other
TTCAGCAGGACG	12	3	Boleophthalmus pectinirostris, Columba livia, Phalacrocorax carbo	vertebrate_other
TTCCCTACACAA	12	3	Columba livia, Cynoglossus semilaevis, Zootermopsis nevadensis	invertebrate, vertebrate_other
TTCTCTTCCGAT	12	3	Boleophthalmus pectinirostris, Columba livia, Zootermopsis nevadensis	invertebrate, vertebrate_other
TTCTTCCGATCT	12	3	Cuculus canorus, Phalacrocorax carbo, Zootermopsis nevadensis	invertebrate, vertebrate_other
TTGAACCGCTCA	12	3	Opisthocomus hoazin, Pelodiscus sinensis, Pygoscelis adeliae	vertebrate_other
TTGCTGAACCGC	12	3	Anser cygnoides, Columba livia, Phalacrocorax carbo	vertebrate_other
TTGCTGAACCGT	12	3	Columba livia, Pelodiscus sinensis, Phalacrocorax carbo	vertebrate_other
TTGTAGGGAAAG	12	3	Boleophthalmus pectinirostris, Columba livia, Zootermopsis nevadensis	invertebrate, vertebrate_other
TTGTGTAGGGAA	12	3	Columba livia, Cynoglossus semilaevis, Zootermopsis nevadensis	invertebrate, vertebrate_other
TTTCCCTACAAC	12	3	Boleophthalmus pectinirostris, Columba livia, Zootermopsis nevadensis	invertebrate, vertebrate_other
TTTCCCTACATG	12	3	Arachis duranensis, Columba livia, Zootermopsis nevadensis	invertebrate, plant, vertebrate_other
TTTCTTCCGATC	12	3	Cuculus canorus, Phalacrocorax carbo, Schistosoma haematobium	invertebrate, vertebrate_other
AACCGCTCTTG	11	3	Boleophthalmus pectinirostris, Cynoglossus semilaevis, Schistosoma haematobium	invertebrate, vertebrate_other
ACCGCTCTTCA	11	3	Columba livia, Habropoda laboriosa, Zootermopsis nevadensis	invertebrate, vertebrate_other
ACCTGCTGAAC	11	3	Habropoda laboriosa, Sesamum indicum, Zootermopsis nevadensis	invertebrate, plant
ACGACGCTCTA	11	3	Boleophthalmus pectinirostris, Habropoda laboriosa, Zootermopsis nevadensis	invertebrate, vertebrate_other
ACGCTCTTCCG	11	3	Arachis duranensis, Arachis ipaensis, Habropoda laboriosa	invertebrate, plant
ACGGAAGAGCG	11	3	Arachis duranensis, Boleophthalmus pectinirostris, Zootermopsis nevadensis	invertebrate, plant, vertebrate_other
AGAATGCCGAG	11	3	Acanthisitta chloris, Schistosoma haematobium, Sesamum indicum	invertebrate, plant, vertebrate_other
AGAGCGGTTCA	11	3	Prunus mume, Schistosoma haematobium, Zootermopsis nevadensis	invertebrate, plant
AGAGCGGTTCG	11	3	Boleophthalmus pectinirostris, Habropoda laboriosa, Pelodiscus sinensis	invertebrate, vertebrate_other
AGAGCGTCGTG	11	3	Habropoda laboriosa, Pelodiscus sinensis, Zootermopsis nevadensis	invertebrate, vertebrate_other
AGCGTCGTGTC	11	3	Habropoda laboriosa, Pelodiscus sinensis, Zootermopsis nevadensis	invertebrate, vertebrate_other
AGCTCTTCCGA	11	3	Cynoglossus semilaevis, Habropoda laboriosa, Zootermopsis nevadensis	invertebrate, vertebrate_other
AGGAATGCCGT	11	3	Boleophthalmus pectinirostris, Prunus mume, Zootermopsis nevadensis	invertebrate, plant, vertebrate_other
ATCGTGTAGGG	11	3	Acanthisitta chloris, Schistosoma haematobium, Zootermopsis nevadensis	invertebrate, vertebrate_other
ATCTTCCGATC	11	3	Columba livia, Egretta garzetta, Phalacrocorax carbo	vertebrate_other
CAAGAGCGGTT	11	3	Boleophthalmus pectinirostris, Cynoglossus semilaevis, Schistosoma haematobium	invertebrate, vertebrate_other
CAAGAGCGTCG	11	3	Boleophthalmus pectinirostris, Habropoda laboriosa, Pelodiscus sinensis	invertebrate, vertebrate_other
CACGACGCTCA	11	3	Habropoda laboriosa, Pelodiscus sinensis, Zootermopsis nevadensis	invertebrate, vertebrate_other
CACGACGCTCT	11	3	Habropoda laboriosa, Pelodiscus sinensis, Zootermopsis nevadensis	invertebrate, vertebrate_other
CAGAGCGGTTC	11	3	Boleophthalmus pectinirostris, Columba livia, Habropoda laboriosa	invertebrate, vertebrate_other
CCCCCCCGCGG	11	3	Actinosynnema mirum, Streptomyces acidiscabies, Streptomyces griseus	bacteria
CCCTACACGAT	11	3	Acanthisitta chloris, Schistosoma haematobium, Zootermopsis nevadensis	invertebrate, vertebrate_other
CCGCGGGGGGG	11	3	Actinosynnema mirum, Streptomyces acidiscabies, Streptomyces griseus	bacteria
CGAACCGCTCT	11	3	Boleophthalmus pectinirostris, Habropoda laboriosa, Pelodiscus sinensis	invertebrate, vertebrate_other
CGACGCTCTTG	11	3	Boleophthalmus pectinirostris, Habropoda laboriosa, Pelodiscus sinensis	invertebrate, vertebrate_other
CGCTCTTCCGT	11	3	Arachis duranensis, Boleophthalmus pectinirostris, Zootermopsis nevadensis	invertebrate, plant, vertebrate_other
CGGAAGAGCGT	11	3	Arachis duranensis, Arachis ipaensis, Habropoda laboriosa	invertebrate, plant
CGGCATTCCTA	11	3	Boleophthalmus pectinirostris, Colius striatus, Zootermopsis nevadensis	invertebrate, vertebrate_other
CTCGGAAGAGC	11	3	Columba livia, Cynoglossus semilaevis, Habropoda laboriosa	invertebrate, vertebrate_other
CTCGGCATTCA	11	3	Boleophthalmus pectinirostris, Columba livia, Habropoda laboriosa	invertebrate, vertebrate_other
CTCGGCATTCT	11	3	Acanthisitta chloris, Schistosoma haematobium, Sesamum indicum	invertebrate, plant, vertebrate_other
CTCTTCCGATA	11	3	Habropoda laboriosa, Prunus mume, Zootermopsis nevadensis	invertebrate, plant
CTTTTTTTTTT	11	3	Clostridium arbusti, Clostridium sartagoforme, Clostridium senegalense	bacteria
GAACCGCTCTG	11	3	Boleophthalmus pectinirostris, Columba livia, Habropoda laboriosa	invertebrate, vertebrate_other
GAAGAGCGGTA	11	3	Acanthisitta chloris, Habropoda laboriosa, Zootermopsis nevadensis	invertebrate, vertebrate_other
GAATGCCGAGA	11	3	Columba livia, Habropoda laboriosa, Schistosoma haematobium	invertebrate, vertebrate_other
GACACGACGCT	11	3	Habropoda laboriosa, Pelodiscus sinensis, Zootermopsis nevadensis	invertebrate, vertebrate_other
GACGCTCTTCA	11	3	Columba livia, Habropoda laboriosa, Schistosoma haematobium	invertebrate, vertebrate_other
GATCGGAAGAT	11	3	Columba livia, Egretta garzetta, Phalacrocorax carbo	vertebrate_other
GCCCTACACGA	11	3	Columba livia, Habropoda laboriosa, Zootermopsis nevadensis	invertebrate, vertebrate_other
GCTCTTCCGAC	11	3	Columba livia, Cynoglossus semilaevis, Zootermopsis nevadensis	invertebrate, vertebrate_other
GCTCTTCCGAG	11	3	Columba livia, Cynoglossus semilaevis, Habropoda laboriosa	invertebrate, vertebrate_other
GGCCCCCCCGC	11	3	Actinomadura rifamycini, Kitasatospora setae, Streptomyces himastatinicus	bacteria
GTCGGAAGAGC	11	3	Columba livia, Cynoglossus semilaevis, Zootermopsis nevadensis	invertebrate, vertebrate_other
GTTCAGCAGGT	11	3	Habropoda laboriosa, Sesamum indicum, Zootermopsis nevadensis	invertebrate, plant
TACCGCTCTTC	11	3	Acanthisitta chloris, Habropoda laboriosa, Zootermopsis nevadensis	invertebrate, vertebrate_other
TAGAGCGTCGT	11	3	Boleophthalmus pectinirostris, Habropoda laboriosa, Zootermopsis nevadensis	invertebrate, vertebrate_other
TAGGAATGCCG	11	3	Boleophthalmus pectinirostris, Colius striatus, Zootermopsis nevadensis	invertebrate, vertebrate_other
TATCGGAAGAG	11	3	Habropoda laboriosa, Prunus mume, Zootermopsis nevadensis	invertebrate, plant
TCCCTACACGA	11	3	Antrostomus carolinensis, Picoides pubescens, Schistosoma haematobium	invertebrate, vertebrate_other
TCGGAAGAGCT	11	3	Cynoglossus semilaevis, Habropoda laboriosa, Zootermopsis nevadensis	invertebrate, vertebrate_other
TCGTGTAGGGA	11	3	Antrostomus carolinensis, Picoides pubescens, Schistosoma haematobium	invertebrate, vertebrate_other
TCGTGTAGGGC	11	3	Columba livia, Habropoda laboriosa, Zootermopsis nevadensis	invertebrate, vertebrate_other
TCTCGGCATTC	11	3	Columba livia, Habropoda laboriosa, Schistosoma haematobium	invertebrate, vertebrate_other
TGAACCGCTCT	11	3	Prunus mume, Schistosoma haematobium, Zootermopsis nevadensis	invertebrate, plant
TGAAGAGCGGT	11	3	Columba livia, Habropoda laboriosa, Zootermopsis nevadensis	invertebrate, vertebrate_other
TGAAGAGCGTC	11	3	Columba livia, Habropoda laboriosa, Schistosoma haematobium	invertebrate, vertebrate_other
TGAATGCCGAG	11	3	Boleophthalmus pectinirostris, Columba livia, Habropoda laboriosa	invertebrate, vertebrate_other
TGAGCGTCGTG	11	3	Habropoda laboriosa, Pelodiscus sinensis, Zootermopsis nevadensis	invertebrate, vertebrate_other
AAAAAAAAAG	10	3	Acidianus ambivalens, Methanotorris formicicus, Mycoplasma alligatoris	archaea, bacteria
AAAAAAAAAT	10	3	Acidianus infernus, Lactobacillus ceti, Solobacterium moorei	archaea, bacteria
AAAGATCTTT	10	3	Crocosphaera chwakensis, Crocosphaera watsonii, Nostoc punctiforme	bacteria
ACCGGGCGCC	10	3	Haloferax denitrificans, Halomarina oriensis, Halopiger goleimassiliensis	archaea
ACGCCGGCCC	10	3	Deinococcus apachensis, Halorussus ruber, Halorussus salinus	archaea, bacteria
ACGGGGGGGC	10	3	Nocardiopsis halotolerans, Streptomyces afghaniensis, Streptomyces davaonensis	bacteria
AGGGCGCCGC	10	3	Halorubrum hochstenium, Halorussus salinus, Isosphaera pallida	archaea, bacteria
AGGGGGGGCC	10	3	Nocardiopsis dassonvillei, Nocardiopsis ganjiahuensis, Streptomyces fulvissimus	bacteria
AGGGGGGGGC	10	3	Kineococcus radiotolerans, Nocardiopsis dassonvillei, Nocardiopsis ganjiahuensis	bacteria
ATTTAAATAC	10	3	Crocosphaera chwakensis, Crocosphaera subtropica, Crocosphaera watsonii	bacteria
ATTTTTTTTT	10	3	Acidianus infernus, Lactobacillus ceti, Solobacterium moorei	archaea, bacteria
CAAAAAAAAA	10	3	Acidianus brierleyi, Acidianus sulfidivorans, Staphylococcus argenteus	archaea, bacteria
CACGGGGGGG	10	3	Nocardiopsis xinjiangensis, Streptomyces fulvissimus, Streptomyces griseus	bacteria
CCCCCCCCCC	10	3	Meiothermus silvanus, Meiothermus timidus, Thermus oshimai	bacteria
CCCCCCCGGC	10	3	Granulicoccus phenolivorans, Promicromonospora sukumoe, Saccharomonospora paurometabolica	bacteria
CCCCCCCTGC	10	3	Kitasatospora setae, Nocardiopsis dassonvillei, Nocardiopsis valliformis	bacteria
CCGCCGGCCG	10	3	Deinococcus apachensis, Halobellus captivus, Pseudodesulfovibrio aespoeensis	archaea, bacteria
CCGGGCCCGG	10	3	Halorubrum amylolyticum, Halorussus ruber, Halorussus salinus	archaea
CCGGGGGGGC	10	3	Actinoplanes globisporus, Brachybacterium squillarum, Nocardia transvalensis	bacteria
CCGTGGCGCC	10	3	Haloferax denitrificans, Haloferax gibbonsii, Halorussus salinus	archaea
CGCCCCCCCT	10	3	Kitasatospora setae, Nocardiopsis salina, Streptomyces davaonensis	bacteria
CGCTGCAGCG	10	3	Actinomadura flavalba, Nocardiopsis dassonvillei, Nocardiopsis halotolerans	bacteria
CGGAGGCGCC	10	3	Halococcus agarilyticus, Halococcus hamelinensis, Halococcus salifodinae	archaea
CGGCCGGCCG	10	3	Desulfovibrio vulgaris, Epibacterium mobile, Pseudodesulfovibrio aespoeensis	bacteria
CGGCCGGCGG	10	3	Deinococcus apachensis, Halobellus captivus, Pseudodesulfovibrio aespoeensis	archaea, bacteria
CGGCGCCCCC	10	3	Haloferax prahovense, Halorussus salinus, Oscillochloris trichoides	archaea, bacteria
CGGCGCCCGC	10	3	Halococcus hamelinensis, Halopiger goleimassiliensis, Halorhabdus tiamatea	archaea
CGGCGCCGGC	10	3	Deinococcus apachensis, Halococcus salsus, Halorussus salinus	archaea, bacteria
CGGCGCCTCC	10	3	Halococcus hamelinensis, Halopiger djelfimassiliensis, Halopiger goleimassiliensis	archaea
CGGGCGCCGA	10	3	Halococcus sediminicola, Halomicrobium mukohataei, Halopiger goleimassiliensis	archaea
CGGGGCCCCG	10	3	Aureimonas ureilytica, Gloeobacter violaceus, Magnetospirillum magneticum	bacteria
CGGGGGGCCC	10	3	Acanthamoeba castellanii, Deinococcus aquatilis, Desulfovibrio magneticus	bacteria, protozoa
CGGGGGGGCA	10	3	Actinosynnema mirum, Nocardiopsis dassonvillei, Streptomyces afghaniensis	bacteria
CGTGTAGGGA	10	3	Columba livia, Habropoda laboriosa, Zootermopsis nevadensis	invertebrate, vertebrate_other
CTGCCGGCAG	10	3	Actinokineospora enzanensis, Deinococcus apachensis, Stackebrandtia nassauensis	bacteria
GACCGGCGCC	10	3	Halococcus hamelinensis, Halopiger goleimassiliensis, Isosphaera pallida	archaea, bacteria
GAGGCGCCGG	10	3	Haladaptatus paucihalophilus, Halococcus thailandensis, Halopiger djelfimassiliensis	archaea
GCACGGCGCC	10	3	Haloferax denitrificans, Haloferax sulfurifontis, Haloferax volcanii	archaea
GCCAGCTGGC	10	3	Myxococcus hansupus, Streptomyces vitaminophilus, Streptomyces xiaopingdaonensis	bacteria
GCCCCCCCGT	10	3	Nocardiopsis halotolerans, Streptomyces afghaniensis, Streptomyces davaonensis	bacteria
GCCGGCGCCG	10	3	Deinococcus apachensis, Halococcus salsus, Halorussus salinus	archaea, bacteria
GCCGGGGGGG	10	3	Granulicoccus phenolivorans, Promicromonospora sukumoe, Saccharomonospora paurometabolica	bacteria
GCGGGCGCCG	10	3	Halococcus hamelinensis, Halopiger goleimassiliensis, Halorhabdus tiamatea	archaea
GGAGCCGGCG	10	3	Deinococcus apachensis, Haladaptatus paucihalophilus, Halorussus ruber	archaea, bacteria
GGAGGCGCCG	10	3	Halococcus hamelinensis, Halopiger djelfimassiliensis, Halopiger goleimassiliensis	archaea
GGCGCCACGG	10	3	Haloferax denitrificans, Haloferax gibbonsii, Halorussus salinus	archaea
GGCGCCCGAG	10	3	Haladaptatus paucihalophilus, Halococcus agarilyticus, Halococcus hamelinensis	archaea
GGCGCCGGTC	10	3	Halococcus hamelinensis, Halopiger goleimassiliensis, Isosphaera pallida	archaea, bacteria
GGCGCCGTGC	10	3	Haloferax denitrificans, Haloferax sulfurifontis, Haloferax volcanii	archaea
GGCGCCTCCG	10	3	Halococcus agarilyticus, Halococcus hamelinensis, Halococcus salifodinae	archaea
GGGCCCCCCG	10	3	Acanthamoeba castellanii, Deinococcus aquatilis, Desulfovibrio magneticus	bacteria, protozoa
GGGCCGGCGT	10	3	Deinococcus apachensis, Halorussus ruber, Halorussus salinus	archaea, bacteria
GGGCGCCGAC	10	3	Halococcus hamelinensis, Halomicrobium mukohataei, Halopiger goleimassiliensis	archaea
GGGGCGCCGC	10	3	Halogeometricum limi, Halorubrum hochstenium, Halorussus ruber	archaea
GGGGGCGCCG	10	3	Haloferax prahovense, Halorussus salinus, Oscillochloris trichoides	archaea, bacteria
GGGGGGGGGG	10	3	Meiothermus silvanus, Meiothermus timidus, Thermus oshimai	bacteria
GTATTTAAAT	10	3	Crocosphaera chwakensis, Crocosphaera subtropica, Crocosphaera watsonii	bacteria
GTCGGCGCCC	10	3	Halococcus hamelinensis, Halomicrobium mukohataei, Halopiger goleimassiliensis	archaea
TCCCTACACG	10	3	Columba livia, Habropoda laboriosa, Zootermopsis nevadensis	invertebrate, vertebrate_other
TCGGCGCCCG	10	3	Halococcus sediminicola, Halomicrobium mukohataei, Halopiger goleimassiliensis	archaea
TGCCCCCCCG	10	3	Actinosynnema mirum, Nocardiopsis dassonvillei, Streptomyces afghaniensis	bacteria
TTTTTTTTTG	10	3	Acidianus brierleyi, Acidianus sulfidivorans, Staphylococcus argenteus	archaea, bacteria
AAAAAAAAA	9	3	Archaeoglobus profundus, Palaeococcus pacificus, Pyrococcus horikoshii	archaea
AAAACATGT	9	3	Anabaena cylindrica, Gloeothece citriformis, Microcystis aeruginosa	bacteria
AAAACTAGT	9	3	filamentous cyanobacterium ESFC-1, Microcystis aeruginosa, Rippkaea orientalis	bacteria
AAAAGATCT	9	3	Dactylococcopsis salina, filamentous cyanobacterium ESFC-1, Nostoc punctiforme	bacteria
AAACAGCTG	9	3	Gloeothece verrucosa, Kamptonema formosum, Oscillatoria acuminata	bacteria
AAACGCCTC	9	3	Fibrisoma limi, Spirosoma luteum, Spirosoma panaciterrae	bacteria
AAACTAGTA	9	3	Gloeothece citriformis, Kamptonema formosum, Microcoleus vaginatus	bacteria
AAACTAGTG	9	3	Gloeothece citriformis, Microcoleus vaginatus, Oscillatoria nigro-viridis	bacteria
AAACTCGAG	9	3	Chlorogloeopsis fritschii, Chroococcidiopsis thermalis, filamentous cyanobacterium ESFC-1	bacteria
AAAGAGCCC	9	3	Gloeothece verrucosa, Microcystis aeruginosa, Prochlorothrix hollandica	bacteria
AAAGGCGCC	9	3	Isosphaera pallida, Oscillatoria acuminata, Oscillochloris trichoides	bacteria
AACAGCTGA	9	3	Gloeothece verrucosa, Microcoleus vaginatus, Oscillatoria nigro-viridis	bacteria
AACATGCCA	9	3	Anabaena cylindrica, Gloeothece verrucosa, Oscillatoria nigro-viridis	bacteria
AACCTGAGG	9	3	filamentous cyanobacterium ESFC-1, Gloeothece verrucosa, Kamptonema formosum	bacteria
AACCTGCAG	9	3	Chroococcidiopsis thermalis, Cylindrospermum stagnale, Prochlorothrix hollandica	bacteria
AACGCCTCA	9	3	Fibrisoma limi, Spirosoma luteum, Spirosoma panaciterrae	bacteria
AACTAGTAG	9	3	Crocosphaera chwakensis, Crocosphaera watsonii, Kamptonema formosum	bacteria
AACTAGTGA	9	3	Arthrospira platensis, Kamptonema formosum, Oscillatoria nigro-viridis	bacteria
AACTAGTTC	9	3	Arthrospira platensis, Crinalium epipsammum, Oscillatoria nigro-viridis	bacteria
AACTGCAGC	9	3	Calothrix parietina, Fischerella muscicola, Thiothrix nivea	bacteria
AAGAGCCCT	9	3	Chlorogloeopsis fritschii, Gloeothece verrucosa, Prochlorothrix hollandica	bacteria
AAGATCTGT	9	3	Crocosphaera chwakensis, Geminocystis herdmanii, Nostoc punctiforme	bacteria
AAGATCTTG	9	3	Crocosphaera chwakensis, filamentous cyanobacterium ESFC-1, Spirulina subsalsa	bacteria
AAGATGCAT	9	3	Crocosphaera chwakensis, Crocosphaera watsonii, Kamptonema formosum	bacteria
AAGCCCGGC	9	3	Coleofasciculus chthonoplastes, Oscillatoria acuminata, Prochlorothrix hollandica	bacteria
AAGCCTGGC	9	3	Chamaesiphon minutus, Oscillatoria acuminata, Scytonema hofmannii	bacteria
AAGCTCAGC	9	3	Calothrix parietina, Chlorogloeopsis fritschii, Nostoc punctiforme	bacteria
AAGCTTAGC	9	3	Arthrospira platensis, Crinalium epipsammum, filamentous cyanobacterium ESFC-1	bacteria
AAGCTTGAA	9	3	Cyanobacterium aponinum, Dactylococcopsis salina, Hugenholtzia roseola	bacteria
AAGGATCCT	9	3	Chamaesiphon minutus, Chroococcidiopsis thermalis, Gloeothece citriformis	bacteria
AAGGCGCCA	9	3	Chamaesiphon minutus, Nostoc punctiforme, Oscillochloris trichoides	bacteria
AAGGCGGCG	9	3	Rudanella lutea, Spirosoma luteum, Spirosoma panaciterrae	bacteria
AAGTGCGCA	9	3	Mastigocladopsis repens, Microcoleus vaginatus, Oscillatoria nigro-viridis	bacteria
AATCAGCTG	9	3	Gloeothece citriformis, Microcoleus vaginatus, Prochlorothrix hollandica	bacteria
AATCTGCAG	9	3	Anabaena cylindrica, Crinalium epipsammum, Oscillatoria acuminata	bacteria
AATGAGCTG	9	3	Crocosphaera watsonii, Gloeothece citriformis, Stanieria cyanosphaera	bacteria
AATGCATTG	9	3	Arthrospira platensis, Gloeothece verrucosa, Oscillatoria nigro-viridis	bacteria
AATGGATCC	9	3	Coleofasciculus chthonoplastes, Gloeothece verrucosa, Kamptonema formosum	bacteria
ACAACTAGT	9	3	Crinalium epipsammum, Crocosphaera chwakensis, Gloeothece verrucosa	bacteria
ACACTCGAG	9	3	Actinokineospora enzanensis, Streptomyces acidiscabies, Streptomyces ipomoeae	bacteria
ACACTGCAG	9	3	Chroococcidiopsis thermalis, Cylindrospermum stagnale, Nostoc punctiforme	bacteria
ACAGATCTT	9	3	Crocosphaera chwakensis, Geminocystis herdmanii, Nostoc punctiforme	bacteria
ACAGCTCAA	9	3	Crinalium epipsammum, Crocosphaera watsonii, Gloeothece citriformis	bacteria
ACAGCTGAT	9	3	Gloeothece verrucosa, Oscillatoria acuminata, Oscillatoria nigro-viridis	bacteria
ACAGCTGGA	9	3	Chamaesiphon minutus, Chloroflexus aurantiacus, Microcoleus vaginatus	bacteria
ACAGCTGGC	9	3	Chloroflexus aggregans, Coleofasciculus chthonoplastes, Microcoleus vaginatus	bacteria
ACATGTTTT	9	3	Anabaena cylindrica, Gloeothece citriformis, Microcystis aeruginosa	bacteria
ACCCAGCTG	9	3	Caldilinea aerophila, Chloracidobacterium thermophilum, Microcoleus vaginatus	bacteria
ACCCCCCCC	9	3	Kineosphaera limosa, Pyrodictium occultum, Thermobifida fusca	archaea, bacteria
ACCCGCCGC	9	3	Fibrisoma limi, Rudanella lutea, Spirosoma panaciterrae	bacteria
ACCCGCGGT	9	3	Desulfovibrio magneticus, Neisseria bacilliformis, Oscillatoria acuminata	bacteria
ACCCTGCAG	9	3	Chroococcidiopsis thermalis, Nostoc punctiforme, Oscillatoria acuminata	bacteria
ACCGCGGAT	9	3	Microcoleus vaginatus, Oscillatoria acuminata, Spirosoma panaciterrae	bacteria
ACCGCGGCA	9	3	Coleofasciculus chthonoplastes, Oscillatoria acuminata, Oscillochloris trichoides	bacteria
ACCGCGGGT	9	3	Desulfovibrio magneticus, Neisseria bacilliformis, Oscillatoria acuminata	bacteria
ACCGGATCC	9	3	Coleofasciculus chthonoplastes, Hahella chejuensis, Oscillatoria nigro-viridis	bacteria
ACCTGCAGA	9	3	Chroococcidiopsis thermalis, Cylindrospermum stagnale, Prochlorothrix hollandica	bacteria
ACCTGCAGT	9	3	Kamptonema formosum, Prochlorothrix hollandica, Thiothrix nivea	bacteria
ACCTGCGCA	9	3	Microcoleus vaginatus, Nostoc punctiforme, Oscillatoria nigro-viridis	bacteria
ACGCAGCTG	9	3	Chamaesiphon minutus, Chloroflexus aggregans, Microcoleus vaginatus	bacteria
ACGCCGCCA	9	3	Fibrisoma limi, Rudanella lutea, Spirosoma luteum	bacteria
ACTAGTTAA	9	3	Geminocystis herdmanii, Gloeothece citriformis, Kamptonema formosum	bacteria
ACTAGTTCA	9	3	Arthrospira platensis, Crinalium epipsammum, Oscillatoria nigro-viridis	bacteria
ACTAGTTGG	9	3	Arthrospira platensis, Gloeothece verrucosa, Oscillatoria nigro-viridis	bacteria
ACTAGTTGT	9	3	Crinalium epipsammum, Crocosphaera chwakensis, Gloeothece verrucosa	bacteria
ACTAGTTTT	9	3	filamentous cyanobacterium ESFC-1, Microcystis aeruginosa, Rippkaea orientalis	bacteria
ACTCAGCTG	9	3	Chamaesiphon minutus, Fulvivirga imtechensis, Microcoleus vaginatus	bacteria
ACTCGAGAA	9	3	Chamaesiphon minutus, Chroococcidiopsis thermalis, Crocosphaera chwakensis	bacteria
ACTCGAGTC	9	3	Actinokineospora enzanensis, Kitasatospora setae, Streptomyces bottropensis	bacteria
ACTCTCGAG	9	3	Streptomyces acidiscabies, Streptomyces filamentosus, Streptomyces fulvissimus	bacteria
ACTGCAGAC	9	3	Chloroflexus aurantiacus, Chroococcidiopsis thermalis, Roseiflexus castenholzii	bacteria
ACTGCAGGT	9	3	Kamptonema formosum, Prochlorothrix hollandica, Thiothrix nivea	bacteria
ACTGGATCC	9	3	Chamaesiphon minutus, Nostoc punctiforme, Oscillatoria nigro-viridis	bacteria
AGACTCGAG	9	3	Streptomyces acidiscabies, Streptomyces auratus, Streptomyces scabiei	bacteria
AGATCTTTT	9	3	Dactylococcopsis salina, filamentous cyanobacterium ESFC-1, Nostoc punctiforme	bacteria
AGCATGCTG	9	3	Chlorogloeopsis fritschii, Fischerella muscicola, Nostoc punctiforme	bacteria
AGCCCCCCC	9	3	Catenulispora acidiphila, Corynebacterium mastitidis, Thermobifida fusca	bacteria
AGCCCGGCA	9	3	Coleofasciculus chthonoplastes, Oscillatoria acuminata, Prochlorothrix hollandica	bacteria
AGCCGCCTC	9	3	Fibrisoma limi, Spirosoma luteum, Spirosoma panaciterrae	bacteria
AGCGCCGCA	9	3	Fibrisoma limi, Spirosoma luteum, Spirosoma spitsbergense	bacteria
AGCGGATCC	9	3	Chamaesiphon minutus, Chroococcidiopsis thermalis, Oscillatoria nigro-viridis	bacteria
AGCGGGCCC	9	3	Allochromatium vinosum, Chloroflexus aurantiacus, Prochlorothrix hollandica	bacteria
AGCTAAGCA	9	3	Anabaena cylindrica, Calothrix parietina, Crinalium epipsammum	bacteria
AGGATCCCA	9	3	filamentous cyanobacterium ESFC-1, Microcoleus vaginatus, Oscillatoria nigro-viridis	bacteria
AGGATCCTA	9	3	Gloeothece citriformis, Rippkaea orientalis, Scytonema hofmannii	bacteria
AGGATCCTT	9	3	Chamaesiphon minutus, Chroococcidiopsis thermalis, Gloeothece citriformis	bacteria
AGGCAGCTG	9	3	Chamaesiphon minutus, Chloracidobacterium thermophilum, Streptomyces vitaminophilus	bacteria
AGGCGCCAA	9	3	Nostoc punctiforme, Oscillochloris trichoides, Scytonema hofmannii	bacteria
AGGCGCCAT	9	3	Chamaesiphon minutus, Nostoc punctiforme, Scytonema hofmannii	bacteria
AGGGCCCGG	9	3	Allochromatium vinosum, Oscillochloris trichoides, Prochlorothrix hollandica	bacteria
AGGGCGGCG	9	3	Fibrisoma limi, Spirosoma luteum, Spirosoma spitsbergense	bacteria
AGTACTTAA	9	3	Crocosphaera watsonii, Gloeothece citriformis, Oscillatoria nigro-viridis	bacteria
AGTGCTCAG	9	3	Chroococcidiopsis thermalis, Coleofasciculus chthonoplastes, Nostoc punctiforme	bacteria
AGTGCTCTT	9	3	Fischerella muscicola, Gloeothece citriformis, Stanieria cyanosphaera	bacteria
ATACTGCAG	9	3	Chamaesiphon minutus, Fischerella muscicola, Kamptonema formosum	bacteria
ATAGCGGCG	9	3	Fibrisoma limi, Spirosoma luteum, Spirosoma panaciterrae	bacteria
ATAGGATCC	9	3	Chamaesiphon minutus, Gloeothece verrucosa, Rippkaea orientalis	bacteria
ATCAGCTCA	9	3	Gloeothece citriformis, Gloeothece verrucosa, Microcystis aeruginosa	bacteria
ATCAGCTGT	9	3	Gloeothece verrucosa, Oscillatoria acuminata, Oscillatoria nigro-viridis	bacteria
ATCCCGCGG	9	3	Neisseria bacilliformis, Oscillatoria acuminata, Prochlorothrix hollandica	bacteria
ATCCGCGGT	9	3	Microcoleus vaginatus, Oscillatoria acuminata, Spirosoma panaciterrae	bacteria
ATCCTACCG	9	3	Streptomyces acidiscabies, Streptomyces prunicolor, Streptomyces turgidiscabies	bacteria
ATCGCGGCG	9	3	Fibrisoma limi, Rudanella lutea, Spirosoma luteum	bacteria
ATCTGCAGA	9	3	Calothrix parietina, Cylindrospermum stagnale, Nostoc punctiforme	bacteria
ATGAGCCCA	9	3	Chamaesiphon minutus, Chlorogloeopsis fritschii, Prochlorothrix hollandica	bacteria
ATGCATAAT	9	3	Crocosphaera chwakensis, Crocosphaera watsonii, Kamptonema formosum	bacteria
ATGCATCTT	9	3	Crocosphaera chwakensis, Crocosphaera watsonii, Kamptonema formosum	bacteria
ATGCATTTG	9	3	filamentous cyanobacterium ESFC-1, Kamptonema formosum, Oscillatoria nigro-viridis	bacteria
ATGCGCAGC	9	3	Nostoc punctiforme, Oscillatoria nigro-viridis, Scytonema hofmannii	bacteria
ATGCTTAGC	9	3	Anabaena cylindrica, Arthrospira platensis, Nostoc punctiforme	bacteria
ATGGCATGC	9	3	Chamaesiphon minutus, Nostoc punctiforme, Oscillatoria acuminata	bacteria
ATGGCGCCG	9	3	Halococcus hamelinensis, Halococcus morrhuae, Halonotius roseus	archaea
ATGGCGCCT	9	3	Chamaesiphon minutus, Nostoc punctiforme, Scytonema hofmannii	bacteria
ATGGGCTCA	9	3	Chlorogloeopsis fritschii, filamentous cyanobacterium ESFC-1, Prochlorothrix hollandica	bacteria
ATTATGCAT	9	3	Crocosphaera chwakensis, Crocosphaera watsonii, Kamptonema formosum	bacteria
ATTCAGCTG	9	3	Chamaesiphon minutus, Microcoleus vaginatus, Prochlorothrix hollandica	bacteria
ATTCGAAGG	9	3	Chamaesiphon minutus, Oscillatoria nigro-viridis, Scytonema hofmannii	bacteria
ATTGAGCTC	9	3	Chamaesiphon minutus, Chroococcidiopsis thermalis, Gloeothece verrucosa	bacteria
ATTGCGCAA	9	3	Mastigocladopsis repens, Microcystis aeruginosa, Oscillatoria nigro-viridis	bacteria
ATTGGATCC	9	3	Crinalium epipsammum, Kamptonema formosum, Photorhabdus asymbiotica	bacteria
ATTGGCGTC	9	3	filamentous cyanobacterium ESFC-1, Nostoc punctiforme, Prochlorothrix hollandica	bacteria
ATTGTGCTC	9	3	Anabaena cylindrica, Gloeothece citriformis, Stanieria cyanosphaera	bacteria
CAAATGCAT	9	3	filamentous cyanobacterium ESFC-1, Kamptonema formosum, Oscillatoria nigro-viridis	bacteria
CAAGATCTT	9	3	Crocosphaera chwakensis, filamentous cyanobacterium ESFC-1, Spirulina subsalsa	bacteria
CAAGTCGAC	9	3	Chamaesiphon minutus, Chroococcidiopsis thermalis, Scytonema hofmannii	bacteria
CAATGCATT	9	3	Arthrospira platensis, Gloeothece verrucosa, Oscillatoria nigro-viridis	bacteria
CAATGCGCA	9	3	filamentous cyanobacterium ESFC-1, Nostoc punctiforme, Oscillatoria nigro-viridis	bacteria
CACTAGTTT	9	3	Gloeothece citriformis, Microcoleus vaginatus, Oscillatoria nigro-viridis	bacteria
CAGCATGCA	9	3	Calothrix parietina, Chlorogloeopsis fritschii, Fischerella muscicola	bacteria
CAGCATGCT	9	3	Chlorogloeopsis fritschii, Fischerella muscicola, Nostoc punctiforme	bacteria
CAGCTAAGC	9	3	Calothrix parietina, Chlorogloeopsis fritschii, Cylindrospermum stagnale	bacteria
CAGCTCATT	9	3	Crocosphaera watsonii, Gloeothece citriformis, Stanieria cyanosphaera	bacteria
CAGCTCTAA	9	3	Crinalium epipsammum, Gloeothece citriformis, Gloeothece verrucosa	bacteria
CAGCTGAAT	9	3	Chamaesiphon minutus, Microcoleus vaginatus, Prochlorothrix hollandica	bacteria
CAGCTGAGT	9	3	Chamaesiphon minutus, Fulvivirga imtechensis, Microcoleus vaginatus	bacteria
CAGCTGATA	9	3	Chamaesiphon minutus, Kamptonema formosum, Microcoleus vaginatus	bacteria
CAGCTGATT	9	3	Gloeothece citriformis, Microcoleus vaginatus, Prochlorothrix hollandica	bacteria
CAGCTGCAG	9	3	Chloracidobacterium thermophilum, Chloroflexus aurantiacus, Prochlorothrix hollandica	bacteria
CAGCTGCCT	9	3	Chamaesiphon minutus, Chloracidobacterium thermophilum, Streptomyces vitaminophilus	bacteria
CAGCTGCGT	9	3	Chamaesiphon minutus, Chloroflexus aggregans, Microcoleus vaginatus	bacteria
CAGCTGGAG	9	3	Chamaesiphon minutus, Chloracidobacterium thermophilum, Chloroflexus aurantiacus	bacteria
CAGCTGGGT	9	3	Caldilinea aerophila, Chloracidobacterium thermophilum, Microcoleus vaginatus	bacteria
CAGCTGTCG	9	3	Chamaesiphon minutus, Chloroflexus aggregans, Coleofasciculus chthonoplastes	bacteria
CAGCTGTGG	9	3	Chloroflexus aggregans, Microcoleus vaginatus, Myxococcus hansupus	bacteria
CAGCTGTTT	9	3	Gloeothece verrucosa, Kamptonema formosum, Oscillatoria acuminata	bacteria
CAGGAGGCG	9	3	Fibrisoma limi, Spirosoma panaciterrae, Spirosoma spitsbergense	bacteria
CAGGATCCA	9	3	Nostoc punctiforme, Oceanobacter kriegii, Scytonema hofmannii	bacteria
CAGGATCCC	9	3	Chamaesiphon minutus, Microcoleus vaginatus, Oscillochloris trichoides	bacteria
CAGGCGCCG	9	3	Halobiforma nitratireducens, Halococcus hamelinensis, Halorubrum hochstenium	archaea
CAGGGTCCC	9	3	Coleofasciculus chthonoplastes, Desulfovibrio longus, Thiocystis violascens	bacteria
CAGTTCGAA	9	3	Chroococcidiopsis thermalis, Oscillatoria acuminata, Oscillatoria nigro-viridis	bacteria
CATTGCGCA	9	3	Coleofasciculus chthonoplastes, Cylindrospermum stagnale, Kamptonema formosum	bacteria
CCAACTAGT	9	3	Arthrospira platensis, Gloeothece verrucosa, Oscillatoria nigro-viridis	bacteria
CCAATGCAT	9	3	Kamptonema formosum, Microcoleus vaginatus, Oscillatoria nigro-viridis	bacteria
CCACAGCTG	9	3	Chloroflexus aggregans, Microcoleus vaginatus, Myxococcus hansupus	bacteria
CCAGCATGC	9	3	Chroococcidiopsis thermalis, Nostoc punctiforme, Oscillatoria acuminata	bacteria
CCATGGTTT	9	3	Chroococcidiopsis thermalis, Kamptonema formosum, Nostoc punctiforme	bacteria
CCATTCGAA	9	3	Chamaesiphon minutus, Coleofasciculus chthonoplastes, Oscillatoria nigro-viridis	bacteria
CCCCCCCAC	9	3	Brachybacterium faecium, Nocardia concava, Nocardia transvalensis	bacteria
CCCCCCCCT	9	3	Ornithinimicrobium pekingense, Streptomyces afghaniensis, Thermobifida fusca	bacteria
CCCCCCCGG	9	3	Amycolatopsis nigrescens, Corynebacterium pyruviciproducens, Haloterrigena salifodinae	archaea, bacteria
CCCCCCCTC	9	3	Corynebacterium otitidis, Kocuria rhizophila, Sciscionella marina	bacteria
CCCCGCCGC	9	3	Spirosoma luteum, Spirosoma panaciterrae, Spirosoma spitsbergense	bacteria
CCCGCGGCG	9	3	Acidithiobacillus thiooxidans, Fibrisoma limi, Oscillatoria acuminata	bacteria
CCCGGGCTC	9	3	Chloroflexus aurantiacus, Oscillochloris trichoides, Prochlorothrix hollandica	bacteria
CCCGGGGCC	9	3	Halorussus salinus, Mobiluncus mulieris, Oscillochloris trichoides	archaea, bacteria
CCCTTCGAA	9	3	Coleofasciculus chthonoplastes, Microcoleus vaginatus, Oscillatoria acuminata	bacteria
CCGCGGAAA	9	3	Oscillatoria acuminata, Spirosoma panaciterrae, Spirulina subsalsa	bacteria
CCGCGGCAG	9	3	Gallaecimonas xiamenensis, Oscillatoria acuminata, Oscillochloris trichoides	bacteria
CCGCGGCGC	9	3	Fibrisoma limi, Oscillatoria acuminata, Oscillochloris trichoides	bacteria
CCGCGGCTC	9	3	Oscillochloris trichoides, Thiothrix nivea, Uliginosibacterium gangwonense	bacteria
CCGCGGGAT	9	3	Neisseria bacilliformis, Oscillatoria acuminata, Prochlorothrix hollandica	bacteria
CCGGGATCC	9	3	Coleofasciculus chthonoplastes, Oscillatoria nigro-viridis, Oscillochloris trichoides	bacteria
CCGGGCCCT	9	3	Allochromatium vinosum, Oscillochloris trichoides, Prochlorothrix hollandica	bacteria
CCTCAGGTT	9	3	filamentous cyanobacterium ESFC-1, Gloeothece verrucosa, Kamptonema formosum	bacteria
CCTCGAGAA	9	3	Actinokineospora enzanensis, Oscillatoria acuminata, Oscillatoria nigro-viridis	bacteria
CCTCGCGAG	9	3	Haloferax mucosum, Halonotius roseus, Rhodospirillum centenum	archaea, bacteria
CCTGAGGCG	9	3	Natronolimnobius innermongolicus, Spirosoma panaciterrae, Spirosoma spitsbergense	archaea, bacteria
CCTGCAGAC	9	3	Nostoc punctiforme, Oscillatoria acuminata, Prochlorothrix hollandica	bacteria
CCTGCAGAG	9	3	Nocardiopsis alba, Oscillatoria acuminata, Prochlorothrix hollandica	bacteria
CCTTCGAAT	9	3	Chamaesiphon minutus, Oscillatoria nigro-viridis, Scytonema hofmannii	bacteria
CGACAGCTG	9	3	Chamaesiphon minutus, Chloroflexus aggregans, Coleofasciculus chthonoplastes	bacteria
CGACGCCGC	9	3	Spirosoma luteum, Spirosoma panaciterrae, Spirosoma spitsbergense	bacteria
CGACGTACG	9	3	Chloroflexus aurantiacus, Inquilinus limosus, Roseiflexus castenholzii	bacteria
CGATGCGCA	9	3	Nostoc punctiforme, Oscillatoria nigro-viridis, Scytonema hofmannii	bacteria
CGCCGCCAC	9	3	Fibrisoma limi, Rudanella lutea, Spirosoma panaciterrae	bacteria
CGCCGCCAG	9	3	Fibrisoma limi, Rudanella lutea, Spirosoma luteum	bacteria
CGCCGCCCA	9	3	Fibrisoma limi, Spirosoma luteum, Spirosoma spitsbergense	bacteria
CGCCGCCCT	9	3	Fibrisoma limi, Spirosoma luteum, Spirosoma spitsbergense	bacteria
CGCCGCCGA	9	3	Rudanella lutea, Spirosoma luteum, Spirosoma spitsbergense	bacteria
CGCCGCCTT	9	3	Rudanella lutea, Spirosoma luteum, Spirosoma panaciterrae	bacteria
CGCCGCGAA	9	3	Rudanella lutea, Spirosoma luteum, Spirosoma spitsbergense	bacteria
CGCCGCGAC	9	3	Fibrisoma limi, Rudanella lutea, Spirosoma luteum	bacteria
CGCCGCGAT	9	3	Fibrisoma limi, Rudanella lutea, Spirosoma luteum	bacteria
CGCCGCGCC	9	3	Fibrisoma limi, Spirosoma luteum, Spirosoma spitsbergense	bacteria
[truncated: 16,552 more rows]
