# Supplementary material for: Significant non-existence of sequences in genomes and proteomes
Source: Nucleic Acids Res. 2021 Mar 10;49(6):3139–55. doi: 10.1093/nar/gkab139 (PMC8034619; doi:10.1093/nar/gkab139)
Supplement: gkab139_Supplemental_Files [file gkab139_supplemental_files.zip › Supplementary_Spreadsheet_6.xlsx]

## Sheet: Absent peptide 5-mers
Minimal absent peptides in human proteome	Occurences in eukaryota					Occurences in non-eukaryota
	Metazoa	Plants	Fungi	Uncategorized	TOTAL	Bacteria	Archaea	Viruses	TOTAL
AKITL	22	5	14	3	44	148	8	1	157
ALQVI	4	13	16	1	34	77	2	2	81
ATPAD	21	29	55	5	110	249	59	10	318
DLKQV	17	5	13	7	42	58	3	0	61
ELFGV	9	5	23	2	39	71	5	10	86
EQAVP	13	16	3	2	34	77	0	0	77
INESS	13	15	16	9	53	50	3	3	56
LVVPR	10	9	12	0	31	41	6	9	56
NGLGV	8	23	13	4	48	208	8	19	235
PTILA	13	19	19	5	56	86	13	10	109
TVAER	13	6	19	1	39	133	8	2	143
TVIEL	12	16	26	3	57	200	4	5	209
VDEAR	20	15	27	2	64	297	34	2	333

## Sheet: Avoided peptide 5-mers
Avoided 5-mers in human proteome	Occurences in eukaryota					Occurences in non-eukaryota
	Metazoa	Plants	Fungi	Uncategorized	TOTAL	Bacteria	Archaea	Viruses	TOTAL
EGEKP	22	20	26	2	70	25	7	1	33
GEKPK	34	8	5	4	51	45	7	6	58
GEKPL	70	18	9	7	104	156	4	0	160
GEKPS	58	8	14	0	80	45	4	6	55
GEKPT	21	5	8	2	36	43	4	5	52
HTGEE	16	4	4	0	24	18	1	2	21
KGEKP	60	13	7	1	81	127	12	1	140
LGKAF	53	14	13	3	83	170	8	12	190
LTGEK	78	58	25	7	168	243	8	14	265
PEKPY	17	1	3	0	21	24	1	0	25
TGEKG	137	21	35	5	198	83	1	4	88

## Sheet: Frequent peptide 5-mers
Overrepresented 5-mers in human proteome	Occurences in eukaryota					Occurences in non-eukaryota
	Metazoa	Plants	Fungi	Uncategorized	TOTAL	Bacteria	Archaea	Viruses	TOTAL
CGKAF	674	6	17	0	697	17	1	1	19
CGKGF	323	11	9	1	344	5	1	1	7
CGKSF	517	4	12	5	538	100	0	1	101
CGKTF	446	4	6	0	456	17	2	0	19
CGKVF	213	5	2	0	220	6	0	10	16
HERTH	139	1	4	0	144	5	1	0	6
HKRIH	159	2	0	0	161	3	0	0	3
HQRVH	249	4	1	0	254	6	0	1	7
TGEKP	1046	13	45	8	1112	69	8	1	78
YRDVM	212	2	0	0	214	19	1	1	21
GEKPY	865	3	6	2	876	31	6	0	37
